# Supplementary material for: Genome-wide DNA methylation analysis of pseudohypoparathyroidism patients with GNAS imprinting defects
Source: Clin Epigenetics. 2016 Jan 26;8:10. doi: 10.1186/s13148-016-0175-8 (PMC4728790; doi:10.1186/s13148-016-0175-8)
Supplement: Additional file 1: — This contains additional files for Tables S1-S7. [file 13148_2016_175_MOESM1_ESM.xlsx]

## Sheet: Sup Table 1
Table S1. Raw methylation values for GNAS cluster extracted from the HM450k.
Illumina ID	Chr	Mapinfo	Imprinted DMR	X controls		Patient 1	Patient 2	Patient 3	Patient 4	Patient 5	Patient 6	Patient 7	Patient 8	Patient 9	Patient 10	Patient 11	Patient 12	Patient 13	Patient 14	Patient 15	Patient 16	Patient 17	Patient 18	Patient 19	Patient 20	Patient 21	Patient 22	Patient 23	Patient 24
cg04132853	20	57414039	GNAS-NESP:TSS-DMR	0.570359		0.895726	0.854946	0.88469	0.87757	0.87665	0.866873	0.868738	0.881908	0.734887	0.796253	0.799093	0.816364	0.801472	0.783481	0.822504	0.848958	0.524677	0.59904	0.575407	0.542184	0.60772	0.640356	0.644856	0.694422
cg25090051	20	57414059	GNAS-NESP:TSS-DMR	0.527928		0.823667	0.799134	0.807128	0.82767	0.824797	0.82033	0.808348	0.813914	0.699423	0.728794	0.753138	0.7461	0.733377	0.76885	0.743633	0.783814	0.466919	0.602295	0.537674	0.519028	0.55809	0.557702	0.614324	0.602445
cg00732970	20	57414162	GNAS-NESP:TSS-DMR	0.433815		0.827693	0.846237	0.799955	0.800982	0.797009	0.848759	0.788597	0.805126	0.605717	0.680917	0.732221	0.697189	0.637301	0.747297	0.762875	0.788523	0.386043	0.43226	0.469096	0.464988	0.423304	0.491608	0.489756	0.503737
cg17696847	20	57414217	GNAS-NESP:TSS-DMR	0.508053		0.860112	0.825095	0.815798	0.832861	0.820576	0.806456	0.80929	0.816316	0.635585	0.692862	0.73633	0.739892	0.71855	0.776856	0.787906	0.820363	0.439979	0.552343	0.497982	0.479741	0.509846	0.48111	0.5698	0.612059
cg20019489	20	57414351	GNAS-NESP:TSS-DMR	0.639234		0.909021	0.859082	0.877756	0.895465	0.872473	0.933824	0.888868	0.901564	0.756237	0.802128	0.811874	0.878956	0.852552	0.868058	0.886294	0.856953	0.549591	0.673564	0.647136	0.650478	0.633579	0.685801	0.680212	0.721571
cg02274728	20	57414407	GNAS-NESP:TSS-DMR	0.511096		0.889055	0.889957	0.856585	0.819046	0.880715	0.871902	0.872012	0.847866	0.693243	0.760514	0.78865	0.792864	0.770239	0.810064	0.833313	0.833571	0.457749	0.553378	0.541183	0.516784	0.517919	0.569965	0.579875	0.594852
cg12054318	20	57414529	GNAS-NESP:TSS-DMR	0.49614		0.845163	0.825198	0.836981	0.802809	0.892273	0.86929	0.857668	0.853618	0.660912	0.745336	0.787351	0.703704	0.734345	0.798676	0.762444	0.832182	0.457358	0.475655	0.522435	0.504246	0.51434	0.557158	0.568918	0.545839
cg25268451	20	57414539	GNAS-NESP:TSS-DMR	0.510956		0.893685	0.901479	0.90194	0.888038	0.901809	0.90162	0.892315	0.895773	0.664358	0.807632	0.842472	0.805423	0.767923	0.826309	0.856761	0.881218	0.498767	0.503468	0.509789	0.510116	0.517486	0.566752	0.573314	0.603906
cg11996914	20	57414578	GNAS-NESP:TSS-DMR	0.538987		0.8986	0.929967	0.873387	0.884646	0.883621	0.89474	0.898769	0.884342	0.645406	0.762553	0.788477	0.731776	0.742018	0.740966	0.804676	0.842161	0.483067	0.529785	0.542839	0.524116	0.580367	0.571154	0.550416	0.594691
cg21330323	20	57414596	GNAS-NESP:TSS-DMR	0.493429		0.817635	0.884378	0.816872	0.823384	0.846155	0.821868	0.83953	0.814368	0.59028	0.690033	0.72039	0.679037	0.673769	0.654224	0.740411	0.788525	0.444111	0.470114	0.477913	0.504815	0.512909	0.490521	0.507719	0.530611
cg06163629	20	57414884	GNAS-NESP:TSS-DMR	0.491921		0.9578	0.914736	0.933713	0.957102	0.955812	0.956971	0.964918	0.946909	0.6248	0.795078	0.804243	0.752161	0.731854	0.849787	0.863324	0.905964	0.483389	0.498003	0.494912	0.50183	0.499697	0.53682	0.551135	0.564677
cg14597908	20	57414960	GNAS-NESP:TSS-DMR	0.466749		0.824342	0.832603	0.832778	0.846979	0.818616	0.831495	0.838279	0.830718	0.571226	0.748382	0.746831	0.710518	0.691294	0.723626	0.772332	0.810142	0.395502	0.447911	0.45634	0.463332	0.498804	0.511117	0.507645	0.534795
cg00765653	20	57415144	GNAS-NESP:TSS-DMR	0.569947		0.927851	0.942018	0.930442	0.945532	0.924767	0.933102	0.93603	0.920078	0.692395	0.80211	0.823968	0.777855	0.75604	0.800546	0.861561	0.895952	0.533857	0.549733	0.544465	0.574421	0.585386	0.564881	0.607253	0.618045
cg14728235	20	57415177	GNAS-NESP:TSS-DMR	0.566529		0.980654	0.976307	0.959896	0.981735	0.977237	0.978004	0.984054	0.980889	0.632945	0.79048	0.83192	0.789621	0.755317	0.817904	0.857033	0.920439	0.505537	0.557238	0.562562	0.572998	0.577492	0.575143	0.562241	0.629623
cg05558390	20	57415377	GNAS-NESP:TSS-DMR	0.337404		0.963859	0.94336	0.930878	0.949687	0.986939	0.970523	0.966155	0.969687	0.425932	0.663007	0.691106	0.62129	0.588602	0.676844	0.766553	0.863581	0.27151	0.316291	0.309109	0.311462	0.370873	0.328155	0.418304	0.374772
cg19296354	20	57415697	GNAS-NESP:TSS-DMR	0.498912		0.931292	0.914494	0.933445	0.933574	0.919205	0.906267	0.919305	0.917534	0.621201	0.786956	0.794737	0.76864	0.735102	0.714816	0.861973	0.87622	0.440443	0.476367	0.487548	0.500742	0.50544	0.497938	0.562575	0.573552
cg24975842	20	57416221	GNAS-NESP:TSS-DMR	0.446954		0.97147	0.99435	0.985744	0.986786	0.99298	0.993868	0.991106	0.990781	0.58252	0.747353	0.786889	0.728018	0.727022	0.645026	0.825161	0.910315	0.374308	0.399397	0.390441	0.441515	0.482622	0.4701	0.487474	0.438291
cg18619398	20	57416506	GNAS-NESP:TSS-DMR	0.45629		0.877034	0.913233	0.86944	0.877827	0.890689	0.884996	0.881985	0.857362	0.523442	0.683757	0.727297	0.685784	0.641427	0.605118	0.749285	0.835365	0.423256	0.432578	0.428301	0.426714	0.461029	0.462921	0.471056	0.517228
cg01355739	20	57416888	GNAS-NESP:TSS-DMR	0.545042		0.898959	0.891401	0.9093	0.916027	0.884463	0.91855	0.904916	0.903066	0.646517	0.790948	0.818314	0.787451	0.741063	0.805416	0.846909	0.88673	0.50632	0.557367	0.555342	0.530937	0.594019	0.587439	0.591257	0.607532
cg00952145	20	57417152	GNAS-NESP:TSS-DMR	0.392381		0.87727	0.873963	0.841872	0.869322	0.884469	0.866439	0.887499	0.874858	0.485435	0.707514	0.712761	0.689509	0.652547	0.652759	0.790698	0.846615	0.345669	0.383537	0.383348	0.382973	0.412972	0.408537	0.404458	0.456458
cg20582984	20	57417233	GNAS-NESP:TSS-DMR	0.577887		0.917798	0.897646	0.913632	0.937562	0.87786	0.896085	0.914995	0.920039	0.669961	0.829036	0.842305	0.826657	0.795426	0.820739	0.86333	0.898331	0.570066	0.563819	0.576806	0.578504	0.577894	0.636442	0.655499	0.665372
cg18949315	20	57418015	GNAS-NESP:TSS-DMR	0.494283		0.901175	0.833843	0.84919	0.880913	0.879889	0.864434	0.887171	0.880188	0.716825	0.752976	0.80467	0.77054	0.789815	0.752899	0.837991	0.842104	0.460803	0.515919	0.508236	0.492241	0.516214	0.496647	0.585354	0.616642
cg18935491	20	57425979	GNAS-AS1:TSS-DMR	0.543068		0.0424697	0.0602256	0.0426471	0.0469683	0.0428299	0.0335685	0.0216078	0.0396613	0.305228	0.277825	0.202118	0.0824614	0.253554	0.178987	0.153204	0.116874	0.503327	0.495873	0.541553	0.551726	0.56587	0.551988	0.471205	0.453995
cg24203465	20	57425986	GNAS-AS1:TSS-DMR	0.489235		0.0728994	0.0820815	0.0700152	0.057927	0.0724732	0.0569554	0.0623553	0.0704799	0.31284	0.291412	0.208054	0.126013	0.285081	0.163231	0.14656	0.154402	0.455134	0.494001	0.466116	0.465328	0.470608	0.513716	0.425025	0.421912
cg26102503	20	57425994	GNAS-AS1:TSS-DMR	0.472348		0.0485331	0.0342391	0.0448169	0.0351573	0.040682	0.041557	0.0379466	0.0391788	0.262271	0.215588	0.180862	0.0738412	0.238334	0.131131	0.118831	0.122432	0.39296	0.46374	0.462624	0.473604	0.496916	0.490679	0.397293	0.368278
cg03344105	20	57426131	GNAS-AS1:TSS-DMR	0.48455		0.0535827	0.0790305	0.0540244	0.0617651	0.0518852	0.0630111	0.0530928	0.0568004	0.333336	0.202148	0.173064	0.0770162	0.244889	0.590227	0.114884	0.118901	0.473525	0.4731	0.485982	0.469315	0.497566	0.509454	0.367234	0.364564
cg14660776	20	57426138	GNAS-AS1:TSS-DMR	0.42541		0.0437232	0.0555011	0.0570034	0.0554361	0.0519409	0.0655633	0.0580942	0.0643823	0.28408	0.187448	0.130824	0.0698866	0.218249	0.0762012	0.102283	0.101503	0.407902	0.427495	0.42614	0.417639	0.449727	0.451375	0.34629	0.353938
cg19592829	20	57426215	GNAS-AS1:TSS-DMR	0.488098		0.190881	0.184066	0.212773	0.189324	0.186745	0.198642	0.168389	0.188076	0.330331	0.280945	0.2599	0.278444	0.293512	0.276197	0.236992	0.217651	0.453405	0.47081	0.461354	0.478656	0.463953	0.493405	0.405332	0.36896
cg09123158	20	57426264	GNAS-AS1:TSS-DMR	0.608257		0.448359	0.532584	0.436095	0.444925	0.451402	0.423378	0.416107	0.449987	0.486129	0.476973	0.51193	0.517071	0.589297	0.506156	0.461642	0.419558	0.595453	0.588034	0.583391	0.678534	0.571598	0.657209	0.590613	0.528385
cg19140375	20	57426274	GNAS-AS1:TSS-DMR	0.483094		0.247257	0.168757	0.213216	0.281211	0.278604	0.264955	0.242638	0.244233	0.342443	0.312775	0.392653	0.324635	0.409392	0.210444	0.220131	0.269983	0.445987	0.40235	0.47264	0.514056	0.481139	0.467684	0.420466	0.34295
cg11669839	20	57426322	GNAS-AS1:TSS-DMR	0.417137		0.0915916	0.0700541	0.0914979	0.0907656	0.0827977	0.0848909	0.086333	0.0771968	0.245361	0.220713	0.208032	0.0966847	0.254364	0.213225	0.168467	0.147973	0.379908	0.415235	0.404323	0.434026	0.431408	0.43944	0.338595	0.349684
cg17841572	20	57426368	GNAS-AS1:TSS-DMR	0.445069		0.0751239	0.104934	0.078054	0.0713349	0.0726327	0.0788529	0.0700561	0.0834619	0.252785	0.218742	0.203251	0.109948	0.232367	0.0696601	0.128575	0.13841	0.404828	0.397038	0.445678	0.469891	0.42787	0.459924	0.353517	0.34507
cg25229306	20	57426374	GNAS-AS1:TSS-DMR	0.494475		0.163901	0.18352	0.135417	0.115772	0.107188	0.121548	0.120251	0.134679	0.309882	0.26674	0.265625	0.205543	0.350163	0.157129	0.170602	0.177684	0.449424	0.473101	0.473073	0.509342	0.485644	0.515411	0.412996	0.405804
cg14482474	20	57426383	GNAS-AS1:TSS-DMR	0.495656		0.161071	0.275084	0.15159	0.13902	0.12004	0.140094	0.156217	0.165013	0.337194	0.313455	0.27262	0.179522	0.288575	0.152909	0.187069	0.181885	0.47091	0.477647	0.52256	0.490122	0.508459	0.513072	0.402997	0.398055
cg08166863	20	57426391	GNAS-AS1:TSS-DMR	0.519208		0.0840055	0.109255	0.0863616	0.0987306	0.053396	0.0627861	0.0426691	0.0975374	0.330504	0.295904	0.279468	0.157172	0.355763	0.0855024	0.152001	0.139403	0.492806	0.486007	0.508217	0.513668	0.528674	0.524113	0.43269	0.445935
cg11285807	20	57426395	GNAS-AS1:TSS-DMR	0.451085		0.0963428	0.0766545	0.077239	0.100127	0.0654531	0.0641199	0.0714883	0.117083	0.32757	0.271827	0.283525	0.207522	0.330646	0.0839079	0.13128	0.143342	0.402601	0.40404	0.443462	0.473423	0.486514	0.451972	0.400103	0.344948
cg06200857	20	57426420	GNAS-AS1:TSS-DMR	0.524656		0.174356	0.171141	0.174558	0.183374	0.120533	0.117607	0.136758	0.151092	0.287337	0.34123	0.340871	0.179373	0.202063	0.32927	0.247747	0.242265	0.486258	0.49864	0.542568	0.639539	0.536527	0.621581	0.537176	0.456776
cg08091561	20	57426425	GNAS-AS1:TSS-DMR	0.490987		0.175329	0.172154	0.195463	0.183197	0.130204	0.128527	0.138958	0.158403	0.290856	0.328933	0.341813	0.154287	0.206525	0.272114	0.241518	0.227952	0.458376	0.482384	0.469719	0.592478	0.527563	0.612192	0.448399	0.43506
cg22860367	20	57426538	GNAS-AS1:TSS-DMR	0.43575		0.07567	0.0783182	0.0828816	0.0735655	0.075311	0.0758184	0.0704426	0.0894169	0.235051	0.228163	0.214864	0.111411	0.106153	0.211418	0.187961	0.135776	0.402856	0.401114	0.45127	0.452042	0.455192	0.465019	0.284893	0.34744
cg07947033	20	57426545	GNAS-AS1:TSS-DMR	0.483272		0.0612691	0.0649636	0.0557729	0.0749073	0.0502488	0.0414276	0.0662139	0.0770526	0.200928	0.26957	0.265119	0.146529	0.140955	0.171078	0.156543	0.157987	0.466954	0.483601	0.513	0.591717	0.506504	0.61005	0.485211	0.413589
cg06693667	20	57426570	GNAS-AS1:TSS-DMR	0.500343		0.131642	0.197948	0.140052	0.119131	0.137535	0.111298	0.137433	0.147829	0.323697	0.263694	0.300288	0.282404	0.238216	0.222929	0.211218	0.19711	0.473306	0.482051	0.502146	0.500845	0.503896	0.518584	0.439866	0.424339
cg15631127	20	57426580	GNAS-AS1:TSS-DMR	0.532625		0.207141	0.210891	0.165857	0.151687	0.235473	0.173163	0.205072	0.218394	0.395632	0.362192	0.366622	0.353677	0.331579	0.308926	0.274171	0.257556	0.518796	0.516718	0.539758	0.541196	0.526873	0.544417	0.484588	0.481855
cg04677683	20	57426743	GNAS-AS1:TSS-DMR	0.492132		0.0921081	0.10177	0.0908098	0.0979664	0.0843536	0.106388	0.100732	0.116896	0.251414	0.229373	0.282124	0.133673	0.121231	0.227132	0.210267	0.196479	0.400453	0.465948	0.463417	0.532796	0.48338	0.569756	0.416673	0.378738
cg15160445	20	57426749	GNAS-AS1:TSS-DMR	0.546367		0.0698341	0.101418	0.10704	0.0926777	0.080035	0.0861256	0.0876333	0.127553	0.308439	0.272618	0.312569	0.11602	0.122615	0.282983	0.256876	0.202454	0.435335	0.504488	0.514828	0.603794	0.540131	0.607077	0.483577	0.467973
cg25326570	20	57426757	GNAS-AS1:TSS-DMR	0.518581		0.104652	0.0904643	0.107601	0.126357	0.0916312	0.0939633	0.0971733	0.113243	0.307149	0.243809	0.294454	0.109412	0.131574	0.237548	0.251489	0.225851	0.412273	0.470882	0.496455	0.541664	0.508103	0.56432	0.424384	0.445168
cg23249369	20	57426759	GNAS-AS1:TSS-DMR	0.549302		0.0266432	0.0257282	0.0298403	0.0128666	0.0196416	0.0202583	0.0138264	0.0224484	0.253097	0.186018	0.267794	0.00657332	0.0381978	0.14432	0.174121	0.155836	0.465329	0.497418	0.513442	0.581544	0.552125	0.583492	0.459183	0.455488
cg01715551	20	57426789	GNAS-AS1:TSS-DMR	0.455306		0.10227	0.0944295	0.110249	0.091175	0.0961335	0.100919	0.0969966	0.107354	0.257201	0.228422	0.234158	0.111555	0.128394	0.218193	0.19809	0.187816	0.423892	0.443502	0.457043	0.48373	0.488085	0.478914	0.327127	0.388384
cg14176797	20	57426801	GNAS-AS1:TSS-DMR	0.480369		0.110254	0.085645	0.0946313	0.11419	0.108695	0.0975001	0.122007	0.116384	0.267221	0.231161	0.213544	0.176154	0.139588	0.213566	0.184533	0.179605	0.444621	0.446975	0.45855	0.480585	0.505855	0.521105	0.357401	0.386313
cg04457481	20	57426835	GNAS-AS1:TSS-DMR	0.488681		0.0614152	0.0740164	0.0651762	0.0756943	0.0629734	0.0506745	0.0678159	0.0760553	0.222749	0.173377	0.21829	0.100842	0.12332	0.217769	0.150358	0.132054	0.426669	0.464495	0.469915	0.490571	0.524068	0.523962	0.344963	0.376623
cg27262796	20	57426858	GNAS-AS1:TSS-DMR	0.494094		0.0979809	0.0857435	0.111776	0.104643	0.118258	0.107698	0.104373	0.103051	0.224397	0.187511	0.242297	0.105459	0.104278	0.223646	0.196501	0.171459	0.453958	0.507553	0.507095	0.506304	0.533215	0.507687	0.398715	0.409972
cg21938532	20	57426931	GNAS-AS1:TSS-DMR	0.515446		0.0300063	0.0231801	0.0353839	0.0206623	0.0386452	0.0313592	0.0200148	0.0392532	0.225849	0.190831	0.202578	0.027932	0.0278616	0.169758	0.183126	0.12544	0.448995	0.493176	0.511247	0.509201	0.550592	0.527282	0.356349	0.447617
cg22989942	20	57426950	GNAS-AS1:TSS-DMR	0.55479		0.0329274	0.0259254	0.0304961	0.0444806	0.0225715	0.0268829	0.0305659	0.0397398	0.378955	0.320952	0.323021	0.0429326	0.0557076	0.28076	0.235757	0.1827	0.508244	0.51678	0.561205	0.567358	0.575246	0.545127	0.444363	0.461487
cg18224653	20	57426979	GNAS-AS1:TSS-DMR	0.482088		0.03178	0.0102885	0.0241444	0.0168865	0.0125244	0.0101155	0.0144098	0.0253945	0.269655	0.203805	0.227835	0.0238529	0.0341086	0.146374	0.141694	0.130494	0.392016	0.414702	0.461518	0.501504	0.513695	0.498164	0.34904	0.389296
cg14309385	20	57427010	GNAS-AS1:TSS-DMR	0.530475		0.0759164	0.0600748	0.0724933	0.0787327	0.047101	0.049525	0.0571026	0.0778721	0.363529	0.350478	0.350857	0.108086	0.149233	0.293106	0.272418	0.249376	0.499026	0.515737	0.525245	0.518742	0.532366	0.542148	0.459449	0.486095
cg05309239	20	57427017	GNAS-AS1:TSS-DMR	0.47733		0.00735095	0.00769242	0.010767	0.00833844	0.0123	0.0137132	0.00859047	0.0194244	0.248362	0.115136	0.205554	0.0214766	0.0213898	0.179414	0.133759	0.130623	0.424348	0.441128	0.471933	0.453646	0.515571	0.470979	0.369698	0.405488
cg12573482	20	57427030	GNAS-AS1:TSS-DMR	0.450672		0.0652789	0.111027	0.074577	0.0729805	0.0673485	0.0708942	0.0835907	0.0842425	0.248972	0.226865	0.201998	0.0858786	0.0921836	0.181078	0.167802	0.168415	0.38134	0.418185	0.464756	0.433648	0.462905	0.462503	0.308756	0.362633
cg01017090	20	57427046	GNAS-AS1:TSS-DMR	0.451322		0.0404683	0.0571599	0.0486497	0.0476586	0.0546655	0.0495494	0.0432725	0.0485913	0.219333	0.195663	0.190495	0.0560646	0.0719845	0.197975	0.153427	0.111888	0.410707	0.433713	0.462367	0.405387	0.486342	0.473453	0.335126	0.414187
cg06324048	20	57427103	GNAS-AS1:TSS-DMR	0.507897		0.028156	0.0562594	0.0490287	0.0535435	0.0372559	0.0354131	0.0231336	0.0707608	0.253234	0.14686	0.127911	0.0605903	0.0472257	0.187304	0.116935	0.120761	0.416771	0.423667	0.504932	0.470737	0.486442	0.49682	0.357873	0.418879
cg13728472	20	57427117	GNAS-AS1:TSS-DMR	0.394323		0.0386411	0.035819	0.0337771	0.0490314	0.0320209	0.0323039	0.0299405	0.029925	0.208625	0.180417	0.181879	0.0270941	0.0867108	0.0986919	0.10059	0.107715	0.331811	0.307141	0.390362	0.365627	0.405218	0.365007	0.291528	0.290726
cg24617313	20	57427146	GNAS-AS1:TSS-DMR	0.482366		0.096328	0.0910056	0.106156	0.133041	0.0987979	0.103949	0.083346	0.0419679	0.158181	0.148057	0.303287	0.0998007	0.131999	0.232352	0.208192	0.203961	0.192567	0.395162	0.445979	0.5544	0.466454	0.650497	0.468339	0.396726
cg03908391	20	57427170	GNAS-AS1:TSS-DMR	0.567414		0.0974118	0.0509959	0.101637	0.150643	0.107024	0.0620616	0.0795385	0.0793758	0.313503	0.183693	0.199092	0.111115	0.0965048	0.202033	0.180892	0.176686	0.511853	0.500611	0.563046	0.507234	0.55009	0.597061	0.40712	0.496905
cg22290117	20	57427173	GNAS-AS1:TSS-DMR	0.541948		0.201137	0.197637	0.209982	0.24836	0.20884	0.183435	0.193929	0.228568	0.338761	0.293236	0.275873	0.220998	0.181018	0.276896	0.266502	0.249423	0.493121	0.503934	0.526351	0.4876	0.512186	0.555438	0.423692	0.469473
cg26496204	20	57427210	GNAS-AS1:TSS-DMR	0.501605		0.115176	0.132232	0.129306	0.120044	0.130724	0.118295	0.138493	0.135087	0.289644	0.265718	0.2514	0.123516	0.138656	0.220997	0.21305	0.224107	0.402818	0.474975	0.488702	0.432727	0.515504	0.538041	0.390311	0.442525
cg16833551	20	57427237	GNAS-AS1:TSS-DMR	0.640106		0.159625	0.189969	0.125493	0.158768	0.175144	0.130969	0.168624	0.149188	0.389914	0.283154	0.309858	0.17794	0.146117	0.211956	0.25906	0.252871	0.579313	0.575944	0.650447	0.494557	0.632391	0.67378	0.479368	0.593386
cg03010274	20	57427274	GNAS-AS1:TSS-DMR	0.424585		0.115148	0.111974	0.123864	0.121801	0.109342	0.107841	0.12839	0.141418	0.209909	0.22936	0.227651	0.11375	0.101933	0.148452	0.198727	0.180982	0.283741	0.344938	0.36532	0.272279	0.35046	0.384992	0.271873	0.379811
cg25652859	20	57427412	GNAS-AS1:TSS-DMR	0.352063		0.0529885	0.0319125	0.05924	0.0540269	0.0584992	0.0456276	0.046016	0.0596491	0.133958	0.121046	0.135997	0.0434323	0.0556544	0.064667	0.0950941	0.114198	0.200222	0.20606	0.270821	0.163955	0.264778	0.272423	0.208114	0.311733
cg12321149	20	57427426	GNAS-AS1:TSS-DMR	0.37649		0.0940934	0.083856	0.0939992	0.0953405	0.0919639	0.100463	0.087804	0.0909762	0.173565	0.156581	0.161392	0.0927721	0.102629	0.107856	0.163325	0.159555	0.182897	0.166583	0.286667	0.173444	0.206548	0.253241	0.23705	0.346149
cg06065549	20	57427443	GNAS-AS1:TSS-DMR	0.41186		0.0865662	0.0889262	0.111027	0.0844136	0.0803041	0.111009	0.0723379	0.0986718	0.210878	0.174472	0.186076	0.0842144	0.0727472	0.134812	0.158422	0.152379	0.208757	0.22429	0.319555	0.207467	0.255004	0.291014	0.241766	0.354512
cg07105596	20	57427472	GNAS-AS1:TSS-DMR	0.343377		0.0129839	0.00612294	0.018932	0.0103845	0.00322911	0.005228	0.00760925	0	0.118273	0.0513017	0.0785856	0	0	0.0630153	0.0447389	0.0489924	0.0875207	0.0275644	0.216311	0.0510446	0.115621	0.115688	0.151858	0.309206
cg27304369	20	57427483	GNAS-AS1:TSS-DMR	0.41416		0.0182537	0.0357011	0.0403595	0.0300495	0.0338806	0.0291481	0.0162692	0.0312037	0.188087	0.117166	0.095442	0.0304329	0.0339177	0.11016	0.0862404	0.090423	0.19388	0.140632	0.333421	0.164926	0.172205	0.200981	0.247236	0.344997
cg26811638	20	57427493	GNAS-AS1:TSS-DMR	0.356791		0.0621275	0.0673119	0.0811466	0.0605274	0.0434874	0.0589353	0.0471194	0.0603226	0.177068	0.0997289	0.125975	0.0719702	0.0497493	0.137697	0.116295	0.0917787	0.167356	0.168755	0.264641	0.171298	0.172638	0.206559	0.228602	0.287045
cg26534489	20	57427495	GNAS-AS1:TSS-DMR	0.410161		0.160424	0.150324	0.192087	0.169125	0.146243	0.138165	0.153917	0.15685	0.309825	0.250183	0.199321	0.149727	0.14605	0.249741	0.203477	0.160862	0.299986	0.26223	0.35271	0.25703	0.288918	0.315447	0.325513	0.370119
cg08587534	20	57427503	GNAS-AS1:TSS-DMR	0.49221		0.0729232	0.0452684	0.0723818	0.0765862	0.0742507	0.0621351	0.0681644	0.0919788	0.262222	0.188276	0.192898	0.0578995	0.0682569	0.187402	0.137214	0.143604	0.295463	0.304843	0.429598	0.299763	0.358274	0.369376	0.370343	0.400292
cg14564778	20	57427556	GNAS-AS1:TSS-DMR	0.432061		0.0633812	0.0612042	0.0686029	0.0706454	0.0801291	0.0669767	0.0665844	0.072213	0.196291	0.139517	0.183293	0.0857669	0.0712595	0.153354	0.137109	0.140385	0.198228	0.214885	0.248497	0.16479	0.191638	0.209729	0.292228	0.345679
cg01817393	20	57427642	GNAS-AS1:TSS-DMR	0.371891		0.060412	0.0936615	0.0632386	0.0527823	0.0697989	0.0464133	0.0263797	0.0548215	0.150312	0.120143	0.108949	0.0652903	0.0831852	0	0.0859836	0.0707471	0.0971949	0.0655012	0.116317	0.0622257	0.0839203	0.0718485	0.175541	0.3921
cg02890368	20	57427650	GNAS-AS1:TSS-DMR	0.273187		0.0176433	0.045304	0	0.0208637	0	0.0390703	0.0821986	0.0932288	0.10608	0.107248	0.0882371	0.00206666	0.0120391	0.0921563	0.101786	0.170277	0.106985	0.0558666	0.2172	0.0808121	0.0897443	0.0297017	0.113985	0.184534
cg20528838	20	57427730	GNAS-AS1:TSS-DMR	0.286199		0.0234886	0.0245465	0.0348859	0.030839	0.0302794	0.007291	0.028379	0.0285056	0.153718	0.0720525	0.121829	0.0325959	0.0315143	0.0509786	0.052463	0.0702843	0.120244	0.0889966	0.126602	0.112225	0.105876	0.100308	0.205774	0.241181
cg27661264	20	57427738	GNAS-AS1:TSS-DMR	0.331198		0.0777889	0.0688127	0.0847103	0.0680073	0.0795302	0.0673383	0.067402	0.0754162	0.209226	0.125335	0.1715	0.0688178	0.0701692	0.12928	0.123427	0.127303	0.148362	0.138906	0.156483	0.154127	0.15012	0.167668	0.23324	0.299009
cg19589727	20	57427762	GNAS-AS1:TSS-DMR	0.351176		0.0927771	0.0905274	0.0947846	0.0868129	0.106913	0.0937937	0.0832784	0.090183	0.209552	0.151262	0.173041	0.0917065	0.0891819	0.124274	0.14933	0.150956	0.182863	0.176964	0.197462	0.165855	0.177782	0.183716	0.241033	0.343064
cg10302550	20	57427821	GNAS-AS1:TSS-DMR	0.428715		0.0498107	0.0462599	0.0556715	0.0616552	0.050109	0.0480407	0.0417505	0.0450217	0.25652	0.164461	0.216554	0.0539445	0.0519626	0.136043	0.161994	0.165359	0.147164	0.11347	0.151344	0.128802	0.111141	0.114326	0.319694	0.382717
cg17414107	20	57427830	GNAS-AS1:TSS-DMR	0.461087		0.0673134	0.101975	0.0712986	0.0832208	0.0811221	0.0536006	0.0532733	0.0672235	0.243035	0.183533	0.206476	0.0621613	0.066439	0.132084	0.190014	0.175683	0.153908	0.174675	0.183705	0.167385	0.153882	0.172372	0.299477	0.418653
cg00943909	20	57427942	GNAS-AS1:TSS-DMR	0.424729		0.00367406	0.0128655	0.00900976	0.0139454	0.00386524	0.00493175	0.00761701	0.0171181	0.290993	0.152222	0.211541	0.0127158	0.000761054	0.110805	0.155101	0.142019	0.0915859	0.0620904	0.103469	0.100065	0.0730516	0.0715302	0.334628	0.35253
cg19640589	20	57427973	GNAS-AS1:TSS-DMR	0.468398		0.0200607	0.0120085	0.0215492	0.0255758	0.0212106	0.00313631	0.0179747	0.00744228	0.243716	0.116246	0.187558	0.0281662	0.0215043	0.111181	0.127369	0.153603	0.133843	0.0842095	0.121112	0.127038	0.0996288	0.112036	0.330326	0.42053
cg24346429	20	57428032	GNAS-AS1:TSS-DMR	0.402228		0.417985	0.318364	0.400429	0.389228	0.309163	0.370349	0.3715	0.36115	0.42634	0.42142	0.399766	0.423631	0.438126	0.366828	0.367497	0.389999	0.366103	0.408902	0.40912	0.451683	0.49468	0.353711	0.341331	0.414757
cg24058407	20	57428282	INTER_REGION	0.72584		0.740599	0.716762	0.696367	0.604219	0.662609	0.693974	0.599072	0.677371	0.673563	0.713705	0.681561	0.689344	0.744979	0.66856	0.68774	0.651265	0.744609	0.752448	0.74787	0.709748	0.671803	0.707586	0.721251	0.729828
cg21809160	20	57428309	INTER_REGION	0.876129		0.882978	0.851594	0.879054	0.872715	0.856964	0.866343	0.842838	0.878878	0.857255	0.889908	0.885417	0.862167	0.88897	0.858646	0.842705	0.891361	0.867241	0.88032	0.884856	0.869538	0.873028	0.877429	0.840102	0.876671
cg09583957	20	57428315	INTER_REGION	0.78684		0.79078	0.776673	0.695919	0.722012	0.72023	0.718966	0.684561	0.74242	0.815085	0.755431	0.787983	0.830918	0.859017	0.736997	0.750143	0.786668	0.818514	0.779938	0.764872	0.767681	0.765363	0.770239	0.799155	0.723395
cg16737409	20	57428366	INTER_REGION	0.750582		0.768002	0.72204	0.715722	0.6879	0.663656	0.684839	0.651834	0.729011	0.725854	0.719856	0.732748	0.740075	0.741042	0.569611	0.753446	0.768778	0.761554	0.725506	0.730055	0.716313	0.728018	0.772808	0.733733	0.706265
cg25367568	20	57428437	INTER_REGION	0.708497		0.658334	0.624713	0.526424	0.5895	0.678048	0.689349	0.66357	0.671172	0.631306	0.656017	0.658278	0.663729	0.675214	0.622947	0.644136	0.632402	0.719344	0.686228	0.650327	0.683627	0.720433	0.748669	0.717299	0.710242
cg25438683	20	57428473	INTER_REGION	0.988311		0.988829	0.990746	0.986076	0.993262	0.995689	0.985816	0.988724	0.992041	0.985943	0.988928	0.987175	0.989944	0.987272	0.992068	0.984064	0.985871	0.990247	0.984071	0.987313	0.988248	0.990207	0.989142	0.99056	0.990544
cg21988465	20	57429277	GNAS-XL:Ex1-DMR	0.545595		0.35881	0.020548	0.0165304	0.0251705	0.060732	0.00229022	0.00641962	0.0107266	0.242013	0.327581	0.374532	0.0161958	0.00425734	0.304752	0.293159	0.458811	0.482649	0.467423	0.49545	0.565723	0.59222	0.552193	0.453623	0.429677
cg07284407	20	57429858	GNAS-XL:Ex1-DMR	0.505335		0.342002	0.116231	0.126052	0.101551	0.0643047	0.0881126	0.0993238	0.10016	0.263509	0.353815	0.363156	0.113123	0.0873666	0.369107	0.317237	0.428318	0.438197	0.473163	0.495741	0.508191	0.506615	0.516944	0.376008	0.445321
cg21625881	20	57430313	GNAS-XL:Ex1-DMR	0.534461		0.4487	0.0852914	0.114525	0.103519	0.133211	0.104411	0.0884723	0.101491	0.324229	0.43618	0.422588	0.115105	0.104214	0.363806	0.418102	0.493063	0.485759	0.529369	0.529646	0.5128	0.547013	0.524576	0.41721	0.493981
cg14203179	20	57430663	GNAS-XL:Ex1-DMR	0.492876		0.321454	0.0327592	0.0304682	0.0262682	0.0677605	0.0263506	0.0335007	0.0230377	0.2068	0.347925	0.358398	0.0806581	0.0311554	0.296405	0.3392	0.428596	0.453765	0.476538	0.4826	0.478537	0.504021	0.505317	0.43291	0.404093
cg09437522	20	57431202	GNAS-XL:Ex1-DMR	0.431063		0.288199	0.0444487	0.0755873	0.142467	0.0528794	0.0437491	0.0555801	0.0627199	0.227453	0.262966	0.264214	0.0510176	0.0585145	0.240172	0.28118	0.366464	0.378354	0.41498	0.410462	0.425482	0.433846	0.446456	0.328881	0.347729
cg10468484	20	57431303	GNAS-XL:Ex1-DMR	0.470976		0.291211	0.0342304	0.0330702	0.0378564	0.0346823	0.0242649	0.0288241	0.0351284	0.182621	0.232117	0.276909	0.0336798	0.0339216	0.241991	0.297563	0.40132	0.488804	0.468114	0.45706	0.482745	0.490779	0.509433	0.39051	0.358063
cg22741626	20	57463265	GNAS A/B:TSS-DMR	0.632925		0.493833	0.513178	0.520724	0.514514	0.498224	0.488563	0.483354	0.478508	0.569978	0.508972	0.484355	0.464814	0.460336	0.463469	0.494665	0.501253	0.567105	0.542313	0.546795	0.565824	0.533096	0.568459	0.581225	0.554823
cg18997188	20	57463270	GNAS A/B:TSS-DMR	0.597937		0.383929	0.356136	0.42159	0.428516	0.422183	0.374543	0.395883	0.388287	0.470865	0.422693	0.405398	0.378956	0.377485	0.350789	0.392771	0.414378	0.412537	0.429187	0.436425	0.464568	0.408974	0.443606	0.504967	0.506273
cg20213508	20	57463325	GNAS A/B:TSS-DMR	0.648403		0.513816	0.456859	0.532034	0.543884	0.495584	0.497616	0.46535	0.468674	0.56799	0.544129	0.526527	0.512984	0.459855	0.462918	0.46572	0.513634	0.540438	0.571888	0.563081	0.593056	0.527928	0.585184	0.59369	0.637601
cg26791489	20	57463330	GNAS A/B:TSS-DMR	0.592893		0.416066	0.336998	0.4769	0.465866	0.402684	0.478485	0.398015	0.418617	0.466308	0.454155	0.484806	0.456644	0.370175	0.392849	0.408967	0.426785	0.464933	0.481831	0.540071	0.566617	0.484289	0.499725	0.532723	0.532246
cg04779428	20	57463355	GNAS A/B:TSS-DMR	0.601517		0.464714	0.387857	0.54603	0.481016	0.413145	0.48333	0.434184	0.44265	0.532889	0.466684	0.511942	0.46431	0.470696	0.424214	0.427938	0.44225	0.44007	0.535474	0.576399	0.584787	0.512535	0.527573	0.528294	0.551062
cg04019914	20	57463357	GNAS A/B:TSS-DMR	0.636561		0.485779	0.424945	0.532993	0.497502	0.431869	0.469432	0.452749	0.473374	0.594915	0.509781	0.494476	0.44564	0.435277	0.451061	0.450665	0.505191	0.506522	0.534234	0.578144	0.510892	0.505418	0.547022	0.588257	0.581602
cg11357538	20	57463397	GNAS A/B:TSS-DMR	0.486342		0.0970161	0.0702433	0.118538	0.120296	0.107259	0.0988074	0.104212	0.100627	0.301812	0.242012	0.209066	0.15551	0.16362	0.174005	0.177474	0.157141	0.117294	0.131372	0.134205	0.140335	0.0984811	0.136512	0.353233	0.414607
cg20008140	20	57463455	GNAS A/B:TSS-DMR	0.485046		0.213011	0.108398	0.171685	0.175462	0.133952	0.162253	0.157966	0.217248	0.243885	0.312325	0.275266	0.215735	0.194511	0.197165	0.208997	0.193638	0.211886	0.26032	0.231421	0.316488	0.246758	0.251884	0.335107	0.373171
cg11480267	20	57463503	GNAS A/B:TSS-DMR	0.470881		0.0638822	0.0925973	0.0627741	0.0543386	0.075253	0.0647264	0.0671778	0.0697569	0.286228	0.267275	0.211241	0.103856	0.133144	0.131204	0.206656	0.179956	0.0908805	0.062284	0.0627645	0.0826751	0.0702555	0.0749199	0.363174	0.404456
cg10011623	20	57463527	GNAS A/B:TSS-DMR	0.427621		0.0905116	0.0634358	0.0907505	0.0801421	0.0761683	0.0598735	0.0742782	0.0761943	0.219794	0.196115	0.149907	0.127912	0.125445	0.139357	0.124007	0.148699	0.090302	0.0797839	0.0988017	0.110148	0.102875	0.105801	0.287243	0.283135
cg01748573	20	57463530	GNAS A/B:TSS-DMR	0.481345		0.117355	0.113804	0.0892663	0.102097	0.098868	0.094419	0.0996852	0.0973634	0.266685	0.209301	0.170346	0.140729	0.13647	0.175799	0.166997	0.142525	0.137957	0.128541	0.125672	0.144262	0.121792	0.133274	0.33675	0.363615
cg17334845	20	57463572	GNAS A/B:TSS-DMR	0.453947		0.0314915	0.0265328	0.0406506	0.0386009	0.0300463	0.0280391	0.0201448	0.0314725	0.234076	0.236829	0.189588	0.0691623	0.133143	0.0964689	0.144215	0.108276	0.0380821	0.025556	0.0368593	0.0321916	0.0244905	0.0427287	0.330987	0.372417
cg26767990	20	57463615	GNAS A/B:TSS-DMR	0.440398		0.140064	0.102708	0.147922	0.141421	0.150401	0.135579	0.133184	0.130214	0.270521	0.267883	0.226276	0.16094	0.192239	0.170727	0.194744	0.185356	0.142577	0.126146	0.132454	0.145072	0.115456	0.13075	0.346824	0.363679
cg17652507	20	57463653	GNAS A/B:TSS-DMR	0.425755		0.0118295	0.0197703	0.00589676	0.00938425	0	0	0.00287998	0.00181853	0.175171	0.110634	0.100287	0.0257461	0.0439366	0.0555521	0.040078	0.0284436	0.00584208	0	0.00594829	0.00195218	0.000102897	0.00268804	0.326491	0.27016
cg23496597	20	57463725	GNAS A/B:TSS-DMR	0.503314		0.0707574	0.0808364	0.0664969	0.0879601	0.0925028	0.0844344	0.0665342	0.0709235	0.306887	0.238063	0.207416	0.112586	0.177177	0.13576	0.136717	0.149623	0.0786285	0.0568201	0.076584	0.071795	0.100839	0.0798896	0.434921	0.426162
cg25308079	20	57463763	GNAS A/B:TSS-DMR	0.539144		0.149167	0.114735	0.102206	0.112843	0.128751	0.118097	0.115729	0.0968423	0.436341	0.412478	0.403747	0.200324	0.339503	0.28557	0.275734	0.293867	0.137329	0.102296	0.126859	0.106967	0.100051	0.0981547	0.474667	0.487652
cg03014008	20	57463767	GNAS A/B:TSS-DMR	0.440395		0.0143591	0.0129801	0.0157938	0.0139679	0.00287408	0.00629795	0.00167094	0.0135429	0.241785	0.165809	0.13679	0.0480069	0.0843584	0.0777925	0.0607577	0.0772356	0.0103769	0.015998	0.00963432	0.0118774	0.016671	0.000611978	0.367922	0.364733
cg09772382	20	57463775	GNAS A/B:TSS-DMR	0.590931		0.0697959	0.0156018	0.0212479	0.0273245	0.0395135	0.0302683	0.0706321	0.0428057	0.4631	0.445822	0.408289	0.196718	0.348807	0.299636	0.335059	0.303656	0.0931146	0.0163694	0.0792307	0.0287902	0.028705	0.0270919	0.509637	0.544722
cg15222215	20	57463783	GNAS A/B:TSS-DMR	0.499643		0.0532891	0.0437589	0.0518237	0.0516443	0.0566359	0.0512322	0.0522245	0.0479236	0.332081	0.251398	0.243747	0.112638	0.154518	0.127332	0.126417	0.110584	0.0427344	0.0457193	0.0470401	0.0621087	0.0533889	0.0668846	0.428953	0.415737
cg14263118	20	57463787	GNAS A/B:TSS-DMR	0.54756		0.122431	0.107382	0.103669	0.108763	0.106458	0.106146	0.111434	0.095464	0.369325	0.321908	0.301703	0.158368	0.220069	0.213194	0.223865	0.221534	0.0908726	0.0945637	0.0975818	0.11677	0.109614	0.0878387	0.456332	0.463418
cg11244758	20	57463900	GNAS A/B:TSS-DMR	0.493718		0.0437955	0.0149375	0.00804923	0.00517495	0.00686489	0.00739731	0.0110587	0.0156629	0.381652	0.341799	0.335765	0.0923231	0.237272	0.170987	0.165997	0.184218	0.0174201	0.010615	0.00678554	0.0117484	0.0142153	0.00942192	0.430404	0.448068
cg18160880	20	57463903	GNAS A/B:TSS-DMR	0.638558		0.0335366	0.0112802	0.00367384	0	0.00943127	0	0	0.000164683	0.48835	0.421677	0.432879	0.0935094	0.288355	0.217161	0.242358	0.252233	0.0017043	0.00880861	0.00519666	0.00412255	0	0.0043593	0.561486	0.57453
cg05926269	20	57463906	GNAS A/B:TSS-DMR	0.658869		0.0274883	0.0114946	0.0239175	0.00225767	0	0.00594833	0.00313342	0.00728969	0.464742	0.425808	0.398383	0.0899455	0.252507	0.174716	0.198208	0.19317	0	0.00253401	0	0.0066318	0.0107324	0	0.545432	0.584634
cg03821543	20	57463925	GNAS A/B:TSS-DMR	0.494314		0.0246945	0.0306677	0.0233761	0.0203664	0.0292779	0.0181695	0.0189365	0.0254304	0.310387	0.228461	0.23983	0.0554084	0.147401	0.094601	0.112816	0.11041	0.0376526	0.0182798	0.0308115	0.0245093	0.0232248	0.0121114	0.412325	0.412337
cg00267746	20	57463984	GNAS A/B:TSS-DMR	0.418339		0.0131104	0.00554489	0.01315	0.0111816	0.0160992	0.00867526	0.00699096	0.00867247	0.242001	0.200037	0.16121	0.0252556	0.131609	0.142086	0.0739825	0.0855181	0.02723	0.019511	0.0127665	0.0142099	0.00941332	0.010793	0.290357	0.321449
cg03837903	20	57464000	GNAS A/B:TSS-DMR	0.486608		0.0491465	0.0708392	0.0523014	0.0581102	0.0628112	0.077493	0.0703857	0.0592645	0.285617	0.297568	0.250205	0.0775635	0.185663	0.161608	0.176293	0.153346	0.0795807	0.0531365	0.0596551	0.0585278	0.0362444	0.0556712	0.363693	0.383815
cg23159236	20	57464002	GNAS A/B:TSS-DMR	0.347166		0.0167987	0.0122066	0.0174506	0.0177473	0.01017	0.0103724	0.0127136	0.0154962	0.173431	0.164296	0.152115	0.0213934	0.14502	0.076962	0.0298222	0.0558228	0.0165454	0.0151976	0.019097	0.00844908	0.00405262	0.0182683	0.245287	0.299641
cg20126878	20	57464571	GNAS A/B:TSS-DMR	0.482803		0.0767861	0.0848654	0.0642087	0.0845216	0.0941119	0.0693721	0.0745621	0.0783717	0.313083	0.266347	0.252404	0.124984	0.172141	0.153791	0.171239	0.151445	0.0774403	0.0668327	0.0768151	0.0705433	0.0622455	0.0715662	0.36061	0.408666
cg27027803	20	57464742	GNAS A/B:TSS-DMR	0.549904		0.0514477	0.0422903	0.0378435	0.0466048	0.0466118	0.0446439	0.0316922	0.0377024	0.333362	0.259064	0.210714	0.0761256	0.16021	0.205621	0.153293	0.142363	0.0479975	0.0333917	0.0607926	0.0284449	0.0446881	0.0419295	0.409295	0.440038
cg08997444	20	57464970	GNAS A/B:TSS-DMR	0.589398		0.105938	0.0898876	0.0971771	0.0800606	0.0889801	0.0840456	0.0891584	0.084993	0.414291	0.371351	0.299899	0.166304	0.18202	0.308708	0.240457	0.208676	0.106494	0.0881462	0.12778	0.0838863	0.0689238	0.0826169	0.442038	0.504111
cg22639787	20	57464973	GNAS A/B:TSS-DMR	0.673642		0.138755	0.0968529	0.137699	0.0959099	0.0933742	0.100048	0.148113	0.131195	0.481303	0.422577	0.327516	0.189036	0.222217	0.392757	0.247522	0.213041	0.106916	0.12989	0.0924353	0.123992	0.150728	0.131644	0.557568	0.572302
cg05960039	20	57465123	GNAS A/B:TSS-DMR	0.335552		0.0364457	0.0216834	0.0276762	0.0250909	0.0137847	0.0284206	0.0422522	0.0232405	0.213273	0.188869	0.170589	0.06159	0.0568161	0.0899017	0.11518	0.102167	0.0266513	0.0363617	0.0279244	0.0369227	0.0337679	0.0246864	0.276762	0.24031
cg09604333	20	57465125	GNAS A/B:TSS-DMR	0.45669		0.0416955	0.0276691	0.0231849	0.0235997	0.0356081	0.0181253	0.0380748	0.0228157	0.316662	0.305858	0.269	0.128791	0.0928651	0.178455	0.185214	0.180383	0.0353828	0.0219346	0.03668	0.0238971	0.0278054	0.0294098	0.407557	0.393008
cg06047881	20	57465132	GNAS A/B:TSS-DMR	0.417935		0.0356733	0.0470114	0.0439327	0.0474781	0.0447842	0.0550344	0.040738	0.06017	0.273399	0.200856	0.16087	0.0879931	0.163656	0.113595	0.0986846	0.114151	0.0587872	0.0453262	0.0587041	0.0392207	0.0404117	0.039159	0.27237	0.307279
cg20018057	20	57465139	GNAS A/B:TSS-DMR	0.446874		0.0391999	0.0412465	0.0221528	0.0221147	0.0248261	0.0227965	0.0297128	0.0276296	0.284205	0.218111	0.177496	0.0907516	0.158641	0.108389	0.119388	0.135866	0.0477877	0.0179983	0.03082	0.0215663	0.0312975	0.0207881	0.294469	0.337748
cg10748817	20	57465175	GNAS A/B:TSS-DMR	0.487764		0.0934244	0.125732	0.127143	0.131884	0.099984	0.0811331	0.0948227	0.102783	0.287656	0.24906	0.202079	0.129989	0.114737	0.196351	0.153156	0.12006	0.117289	0.124761	0.0932441	0.0972667	0.12695	0.11311	0.365722	0.373488
The raw methylation values for all CpG probes located within the GNAS cluster were extracted from data obtained from the genome-wide methylation analysis. Nucleotide positions accord to NCBI build 37/hg19. Chr: chromosome; DMR: differentially methylated region; X controls: mean determined from the 20 controls. A graded green-black-red color scale is applied with light green representing hypomethy…

## Sheet: Sup Table 2
Table S2. Number of PHP patients enrolled in the genome-wide and Sequenom EpiTYPER validation studies.
	HM450k	Sequenom EpiTYPER
Patients		WDR27	SVOPL	FANCC	NESP-AS
STX16 del	6	5 (3)	5 (3)	5 (3)	20 (3)
no-STX16 del	18	21 (3)	21 (3)	21 (3)	22 (3)
all	24	26 (6)	26 (6)	26 (6)	42 (6)
Controls	20	12 (2)	12 (2)	12 (2)	20 (10)
Patients are divided in two groups based on the presence or absence of STX16 deletion. Patients included in both the genome-wide study and the locus-specific validation study with Sequenom EpiTYPER are indicated between brackets.

## Sheet: Sup Table 3
Table S3. Methylation values of GNAS-AS2 in PHP patients using Sequenom EpiTYPER.
Patient	Initial diagnosis PHP	Gender	STX16 del	Mean (%)	SD (%)
5	Full PHPIB - broad	M	no	2.607	3.783
8	Full PHPIB - broad	F	no	3.167	6.004
13	Partial PHPIA - broad	F	no	5.737	6.91
18	PHPIB - A/B only	F	yes	5.316	7.614
20	PHPIB - A/B only	F	yes	4.854	7.931
22	PHPIB - A/B only	M	yes	4.912	6.711
25	Full PHPIB - broad	M	no	4.947	7.247
26	Full PHPIB - broad	M	no	3.351	6.603
27	Partial PHPIB - broad	M	no	10.04	7.781
28	Partial PHPIB - broad	F	no	4.12	7.427
29	Partial PHPIB - broad	F	no	4.614	6.88
30	Full PHPIB - broad	F	no	3.93	5.793
31	Partial PHPIB - broad	F	no	4.912	6.625
32	Partial PHPIB - broad	F	no	3.982	6.911
33	Full PHPIB - broad	M	no	4.947	6.931
34	Full PHPIB - broad	F	no	4.544	7.267
35	Full PHPIB - broad	F	no	5.956	7.701
36	Partial PHPIB - broad	M	no	15.99	7.168
37	Full PHPIB - broad	F	no	4.123	6.994
38	Partial PHPIB - broad	F	no	44.36	8.765
39	Partial PHPIB - broad	F	no	3.211	5.621
40	Full PHPIB - broad	M	no	7.026	10.27
41	Full PHPIB - broad	M	no	3.737	5.822
43	PHPIB - A/B only	M	yes	3.817	3.876
44	PHPIB - A/B only*	M	no	13.77	14.83
45	PHPIB - A/B only	F	yes	6.324	7.572
46	PHPIB - A/B only	M	yes	5.611	5.988
47	PHPIB - A/B only	F	yes	17.33	8.379
48	PHPIB - A/B only	M	yes	10.95	5.829
49	PHPIB - A/B only	M	yes	6.608	7.831
50	PHPIB - A/B only	F	yes	29.14	9.192
51	PHPIB - A/B only	M	yes	7.658	6.615
52	PHPIB - A/B only	M	yes	4.711	6.773
53	PHPIB - A/B only	M	yes	9.198	10.64
54	PHPIB - A/B only	M	yes	29.58	12.12
55	PHPIB - A/B only	F	yes	8.794	6.119
56	PHPIB - A/B only	F	yes	8.694	7.366
57	PHPIB - A/B only	F	yes	2.737	6.41
58	PHPIB - A/B only	M	yes	4.935	6.65
59	PHPIB - A/B only*	F	no	46.78	6.702
60	PHPIB - A/B only	M	yes	16.13	7.59
61	PHPIB - A/B only	F	yes	8.5	6.816
X controls		10M/10F		36	8.374
Patients that were investigated with the HM450k are indicated in bold. The initial diagnosis of PHP subgroup is based on the methylation values of GNAS studies that were performed previously by 5 different European centers as described in figure 1. DNA samples from PHP patients were considered epimutated if the methylation value for an imprinted DMR was outside two standard deviations determined …

## Sheet: Sup Table 4
Table S4. Location of 58 human imprinted DMRs investigated in this study.
				# Infinium probes		# CpGs	Methylation origin	Germline derived	Associated disease
Imprinted DMR	Chr	Start	End	Before filtering	After filtering
PPIEL:Ex1-DMR	1	40024626	40025540	4	4	39	M	Oocyte gDMR	MLID
DIRAS3:Ex2-DMR	1	68512505	68513486	8	8	39	M	Oocyte gDMR	MLID
DIRAS3:TSS-DMR	1	68515433	68517545	17	15	88	M	Oocyte gDMR	MLID
GPR1-AS:TSS-DMR	2	207066967	207069445	3	3	86	M	Oocyte gDMR
ZDBF2/GPR1:IG-DMR	2	207114583	207136544	8	8	439	P	Sperm gDMR-secondary DMR
JAKMIP1	4	6107021	6107339	4	3
NAP1L5:TSS-DMR	4	89618184	89619237	15	13	57	M	Oocyte gDMR	MLID
VTRNA2-1:DMR	5	135414802	135416645	20	19	76	M	Oocyte gDMR
FAM50B:TSS-DMR	6	3849082	3850359	25	25	90	M	Oocyte gDMR	MLID
PLAGL1:alt-TSS-DMR	6	144328078	144329888	16	15	143	M	Oocyte gDMR	TNDM; MLID
IGF2R:Int2-DMR	6	160426558	160427561	2	2	74	M	Oocyte gDMR	MLID
WDR27:Int13-DMR	6	170054504	170055618	2	2	58	M	Oocyte gDMR	MLID
GRB10:alt-TSS-DMR	7	50848726	50851312	9	6	171	M	Oocyte gDMR	MLID
PEG10:TSS-DMR	7	94285537	94287960	53	50	119	M	Oocyte gDMR	MLID
MEST:alt-TSS-DMR	7	130130122	130134388	55	45	226	M	Oocyte gDMR	MLID
SVOPL	7	138348774	138349443	3	3
HTR5A:TSS-DMR	7	154862719	154863382	6	6	55	M	Oocyte gDMR
ERLIN2:Int6-DMR	8	37604992	37606088	7	6	37	M	Oocyte gDMR	MLID
PEG13:TSS-DMR	8	141108147	141111081	8	8	193	M	Oocyte gDMR	MLID
FANCC:Int1-DMR	9	98075400	98075744	2	2	26	M	Oocyte gDMR	MLID
INPP5F:Int2-DMR	10	121578046	121578727	4	2	52	M	Oocyte gDMR
H19/IGF2:IG-DMR	11	2018812	2024740	48	47	250	P	Sperm gDMR	SRS/BWS
IGF2:Ex9-DMR	11	2153991	2155112	9	8	63	P	No-secondary DMR	SRS/BWS
IGF2:alt-TSS-DMR	11	2168333	2169768	1	1	33	P	Sperm gDMR	SRS/BWS
KCNQ1OT1:TSS-DMR	11	2719948	2722259	30	28	192	M	Oocyte gDMR	BWS (rare Sotos syndrome)
RB1:Int2-DMR	13	48892341	48895763	12	12	195	M	Oocyte gDMR
MEG3/DLK1:IG-DMR	14	101275427	101278058	0	0	64	P	Sperm gDMR	TS14/KOS14
MEG3:TSS-DMR	14	101290524	101293978	33	30	188	P	No-secondary DMR	TS14/KOS14
MEG8:Int2-DMR	14	101370741	101371419	1	1	43	M	No-secondary DMR
miR 4508/	15	23807086	23807592	2	1
MKRN3:TSS-DMR	15	23807086	23812495	13	10	109	M	Oocyte gDMR-secondary DMR
MAGEL2:TSS-DMR	15	23892425	23894029	6	6	51	M	No-secondary DMR
NDN:TSS-DMR	15	23931451	23932759	8	8	108	M	No-secondary DMR
SNRPN intragenic CpG32	15	24346736	24347142	1	1
SNRPN intragenic CpG29	15	24671872	24672679	4	3
SNRPN intragenic CpG30	15	24722753	24723071	1	0
SNRPN intragenic CpG40	15	25017924	25018886	4	4
SNRPN:alt-TSS-DMR	15	25068564	25069481	8	7	19	M	No-secondary DMR
SNRPN_2	15	25093008	25093829	4	3
SNRPN_3	15	25123027	25123905	5	3
SNURF:TSS-DMR	15	25200004	25201976	7	7	113	M	Oocyte gDMR	PWS/AS
IGF1R:Int2-DMR	15	99408496	99409650	7	7	55	M	Oocyte gDMR
ZNF597:3' DMR	16	3481801	3482388	2	2	29	M	Oocyte gDMR
ZNF597:TSS-DMR	16	3492828	3494463	11	11	76	P	No-secondary DMR
GLP2R	17	9729250	9729424	3	3
LOC100130522/PARD6G-AS1	18	77905355	77905947	3	2
ZNF331:alt-TSS-DMR1	19	54040510	54042212	12	11	125	M	Oocyte gDMR	MLID
ZNF331:alt-TSS-DMR2	19	54057086	54058425	4	4	102	M	Oocyte gDMR
PEG3:TSS-DMR	19	57348493	57353271	36	33	221	M	Oocyte gDMR	MLID
MCTS2P:TSS-DMR	20	30134663	30135933	9	9	47	M	Oocyte gDMR	MLID
NNAT:TSS-DMR	20	36148604	36150528	35	24	135	M	Oocyte gDMR
L3MBTL1:alt-TSS-DMR	20	42142365	42144040	25	22	84	M	Oocyte gDMR	MLID
GNAS-NESP:TSS-DMR	20	57414039	57418612	23	22	257	P	No-secondary DMR	PHP
GNAS-AS1:TSS-DMR	20	57425649	57428033	62	62	128	M	Oocyte gDMR	PHP
GNAS-XL:Ex1-DMR	20	57428905	57431463	6	6	200	M	Oocyte gDMR	PHP
GNAS A/B:TSS-DMR	20	57463265	57465201	38	36	198	M	No-secondary DMR	PHP
WRB:alt-TSS-DMR	21	40757510	40758276	4	3	43	M	Oocyte gDMR	MLID
NHP2L1:alt-TSS-DMR	22	42077774	42078873	8	7	63	M	Oocyte gDMR	MLID
Nucleotide positions accord to NCBI build 37/hg19. The list is based on both known and novel imprinted DMRs. Novel imprinted DMRs are indicated in bold. DMR: differentially methylated region; # Infinium probes: number of probes of the 450K BeadChip for the DMR before and after filtering; # CpGs: number of CpGs for the DMR; M: maternally derived methylation; P: paternally derived methylation; gDMR…

## Sheet: Sup Table 5
Table S5. Raw methylation values for 58 imprinted DMRs extracted from the HM450k.
Illumina ID	Chr	Mapinfo	Imprinted DMR		X Controls		Patient 1	Patient 2	Patient 3	Patient 4	Patient 5	Patient 6	Patient 7	Patient 8	Patient 9	Patient 10	Patient 11	Patient 12	Patient 13	Patient 14	Patient 15	Patient 16	Patient 17	Patient 18	Patient 19	Patient 20	Patient 21	Patient 22	Patient 23	Patient 24
cg10243676	1	40024971	PPIEL:Ex1-DMR		0.548872		0.604178	0.639486	0.597738	0.601885	0.566843	0.518361	0.562479	0.540061	0.586929	0.533378	0.492274	0.549613	0.496141	0.631565	0.563613	0.545214	0.538432	0.405427	0.522794	0.563183	0.57464	0.541033	0.577287	0.523058
cg11704876	1	40025232	PPIEL:Ex1-DMR		0.627934		0.672488	0.69465	0.626142	0.648466	0.668834	0.590697	0.642318	0.60448	0.690721	0.620922	0.599047	0.606187	0.534731	0.603022	0.613363	0.654578	0.544189	0.508826	0.567457	0.626074	0.665601	0.636752	0.645425	0.558889
cg22862450	1	40025411	PPIEL:Ex1-DMR		0.65671		0.72066	0.70922	0.669049	0.661925	0.644673	0.641064	0.639156	0.645403	0.708616	0.65645	0.603099	0.619388	0.619147	0.645449	0.656652	0.651184	0.604284	0.543351	0.636965	0.645527	0.661534	0.654493	0.659309	0.626027
cg15057250	1	40025415	PPIEL:Ex1-DMR		0.686637		0.719272	0.777891	0.727268	0.705291	0.670462	0.690368	0.685592	0.677193	0.734933	0.671045	0.643528	0.662545	0.652473	0.666206	0.655006	0.667106	0.648967	0.592043	0.638743	0.675087	0.724781	0.710098	0.681662	0.667697
cg03641225	1	68512539	DIRAS3:Ex2-DMR		0.356009		0.416735	0.37304	0.370013	0.397234	0.277436	0.352389	0.369718	0.340878	0.386393	0.401988	0.334369	0.234076	0.246043	0.330908	0.327122	0.430253	0.405304	0.340952	0.406466	0.351876	0.318738	0.421749	0.243426	0.313406
cg24871743	1	68512650	DIRAS3:Ex2-DMR		0.679139		0.802126	0.680186	0.662482	0.710461	0.620843	0.626385	0.641601	0.625308	0.769083	0.729529	0.65125	0.579005	0.518725	0.606434	0.60532	0.76435	0.755408	0.550372	0.724973	0.612359	0.571715	0.701871	0.536048	0.588037
cg22901840	1	68512777	DIRAS3:Ex2-DMR		0.560038		0.636865	0.642922	0.567612	0.63889	0.476539	0.506298	0.5379	0.510471	0.593766	0.622961	0.530716	0.431011	0.404766	0.564527	0.510158	0.637345	0.674814	0.465681	0.591088	0.494603	0.472768	0.59167	0.398037	0.488101
cg20149168	1	68512807	DIRAS3:Ex2-DMR		0.63158		0.759654	0.686445	0.633506	0.695225	0.550665	0.58036	0.600778	0.591485	0.662391	0.676825	0.590502	0.534552	0.49771	0.59461	0.549746	0.715061	0.73356	0.525094	0.6787	0.562636	0.523621	0.649704	0.483249	0.550728
cg13697378	1	68512845	DIRAS3:Ex2-DMR		0.524519		0.610247	0.503247	0.500782	0.537489	0.498686	0.505614	0.531581	0.468224	0.544556	0.552667	0.531044	0.431339	0.458348	0.494921	0.485789	0.609143	0.605219	0.428539	0.525742	0.481961	0.486701	0.529296	0.421961	0.465983
cg00448707	1	68512928	DIRAS3:Ex2-DMR		0.70982		0.845936	0.739614	0.693315	0.715915	0.67034	0.629539	0.67896	0.636735	0.76579	0.750285	0.67107	0.567063	0.566755	0.661987	0.62529	0.822287	0.82203	0.595009	0.710825	0.666878	0.613832	0.764909	0.537568	0.585061
cg09118625	1	68512971	DIRAS3:Ex2-DMR		0.561891		0.692223	0.584161	0.580472	0.678726	0.493044	0.530527	0.546747	0.498914	0.654387	0.598432	0.508378	0.448693	0.449372	0.497886	0.489061	0.664332	0.696658	0.454783	0.589633	0.470146	0.457446	0.582618	0.407012	0.463722
cg21808053	1	68513063	DIRAS3:Ex2-DMR		0.471256		0.535517	0.457807	0.435275	0.525212	0.403742	0.476585	0.461531	0.458673	0.54591	0.47908	0.440047	0.371601	0.347683	0.409424	0.456019	0.537852	0.579557	0.42112	0.510701	0.447618	0.420216	0.473587	0.348868	0.446038
cg02317907	1	68515788	DIRAS3:TSS-DMR		0.616672		0.590439	0.585412	0.604853	0.650266	0.551857	0.604479	0.608744	0.586213	0.603281	0.617626	0.567838	0.311751	0.606818	0.591963	0.654335	0.605452	0.573107	0.56082	0.583539	0.604159	0.619794	0.614083	0.584136	0.597594
cg17943391	1	68515872	DIRAS3:TSS-DMR		0.392211		0.389745	0.404248	0.379622	0.346564	0.360459	0.38577	0.398174	0.375448	0.364339	0.419202	0.392055	0.15137	0.410504	0.381008	0.385917	0.421206	0.361451	0.351123	0.399122	0.400558	0.422834	0.417755	0.339667	0.39947
cg19114595	1	68515977	DIRAS3:TSS-DMR		0.529406		0.507772	0.495526	0.490953	0.459163	0.475625	0.50895	0.511069	0.535238	0.495147	0.540527	0.497214	0.232387	0.516061	0.480994	0.526491	0.519021	0.459363	0.502282	0.505677	0.540365	0.558311	0.565847	0.480469	0.528621
cg12070746	1	68516080	DIRAS3:TSS-DMR		0.446495		0.438815	0.474724	0.457806	0.409275	0.386479	0.42909	0.447387	0.409753	0.42832	0.453704	0.416583	0.1891	0.450325	0.457453	0.416141	0.467911	0.417708	0.403193	0.456088	0.454288	0.435565	0.462087	0.364907	0.424858
cg25755905	1	68516138	DIRAS3:TSS-DMR		0.423713		0.399597	0.406876	0.417635	0.402931	0.347943	0.422662	0.415724	0.392865	0.370128	0.439729	0.430504	0.131993	0.434227	0.421502	0.407258	0.443464	0.378387	0.371419	0.42747	0.428485	0.448447	0.435422	0.350099	0.421034
cg22500004	1	68516272	DIRAS3:TSS-DMR		0.518161		0.49852	0.554384	0.472056	0.50665	0.458173	0.475975	0.51569	0.483438	0.461601	0.524654	0.506826	0.20427	0.528789	0.52863	0.500098	0.56475	0.482781	0.437694	0.500588	0.553481	0.515136	0.543753	0.450934	0.510908
cg19694923	1	68516374	DIRAS3:TSS-DMR		0.455352		0.456384	0.510781	0.401558	0.426017	0.44574	0.421533	0.48641	0.413823	0.39752	0.482022	0.484917	0.144502	0.477059	0.49017	0.441489	0.51835	0.380491	0.411638	0.448001	0.482125	0.509644	0.484121	0.449535	0.418662
cg06191076	1	68516463	DIRAS3:TSS-DMR		0.481274		0.538408	0.526742	0.460821	0.470442	0.424839	0.43835	0.488467	0.452168	0.40079	0.443901	0.50379	0.185697	0.506985	0.473508	0.447371	0.53334	0.429903	0.379921	0.477753	0.507438	0.489188	0.508289	0.407607	0.453478
cg16148270	1	68516465	DIRAS3:TSS-DMR		0.591243		0.562328	0.625073	0.554959	0.517349	0.51021	0.589769	0.570839	0.530983	0.47622	0.59467	0.579582	0.177355	0.552944	0.564543	0.602315	0.589992	0.541332	0.479919	0.583239	0.590069	0.594397	0.613804	0.488604	0.58999
cg13208159	1	68516518	DIRAS3:TSS-DMR		0.448667		0.439709	0.471571	0.433607	0.424842	0.398426	0.395053	0.431411	0.422689	0.390849	0.489628	0.449425	0.146041	0.432574	0.464092	0.422825	0.507665	0.374342	0.36369	0.462161	0.507435	0.47158	0.46282	0.362731	0.415201
cg13099417	1	68516713	DIRAS3:TSS-DMR		0.582331		0.553055	0.644629	0.439213	0.512427	0.461794	0.461952	0.584649	0.583474	0.512158	0.584137	0.559495	0.419116	0.554082	0.622864	0.580431	0.525437	0.590247	0.484083	0.577339	0.587294	0.611674	0.556632	0.453439	0.532018
cg27545611	1	68517177	DIRAS3:TSS-DMR		0.502721		0.521885	0.513042	0.485783	0.378836	0.356833	0.511201	0.489024	0.413455	0.413382	0.512466	0.433239	0.250007	0.489478	0.553969	0.468976	0.555157	0.382564	0.417668	0.509188	0.539627	0.519688	0.467401	0.349754	0.520163
cg16148134	1	68517205	DIRAS3:TSS-DMR		0.462438		0.505863	0.512658	0.503005	0.380377	0.374258	0.489588	0.510656	0.359909	0.4144	0.464248	0.414711	0.148753	0.466264	0.500946	0.463848	0.538598	0.324434	0.345885	0.510277	0.534821	0.489677	0.474491	0.31853	0.509238
cg13605615	1	68517255	DIRAS3:TSS-DMR		0.487215		0.545341	0.465303	0.50189	0.443846	0.373739	0.496002	0.49974	0.417049	0.478128	0.437467	0.400748	0.252671	0.464122	0.424547	0.457964	0.524211	0.439863	0.409031	0.523027	0.509529	0.465322	0.455981	0.341727	0.499832
cg10038185	1	68517273	DIRAS3:TSS-DMR		0.52615		0.637018	0.574173	0.489799	0.493105	0.462749	0.544789	0.555342	0.396792	0.548221	0.433893	0.459238	0.206893	0.555688	0.613286	0.473047	0.579482	0.475168	0.401655	0.583496	0.567361	0.560497	0.495232	0.404617	0.531582
cg19696983	2	207068254	GPR1-AS:TSS-DMR		0.869072		0.86985	0.853332	0.823016	0.840905	0.855157	0.868876	0.854017	0.849983	0.854948	0.871148	0.882652	0.866441	0.893393	0.822331	0.841364	0.866264	0.842416	0.832474	0.903283	0.881132	0.851771	0.863835	0.886062	0.866457
cg23239484	2	207068317	GPR1-AS:TSS-DMR		0.888979		0.870316	0.817564	0.779093	0.894452	0.925131	0.924209	0.907578	0.885355	0.89538	0.875693	0.924123	0.871995	0.9094	0.881731	0.807239	0.92538	0.826133	0.760985	0.914062	0.880667	0.92201	0.904145	0.915838	0.788302
cg13443116	2	207068409	GPR1-AS:TSS-DMR		0.87903		0.892111	0.911108	0.877843	0.886601	0.862386	0.882022	0.877921	0.880621	0.891002	0.895765	0.863602	0.87927	0.891997	0.899984	0.906574	0.901446	0.88826	0.903634	0.887997	0.881107	0.89639	0.879664	0.875582	0.902344
cg25535070	2	207116070	ZDBF2/GPR1:IG-DMR		0.662858		0.678326	0.677981	0.642955	0.617776	0.616172	0.657994	0.699066	0.680898	0.663524	0.67861	0.666766	0.685934	0.658906	0.621491	0.647317	0.653429	0.619894	0.661543	0.668424	0.657302	0.699526	0.700579	0.740158	0.639634
cg04359324	2	207116401	ZDBF2/GPR1:IG-DMR		0.603781		0.638018	0.670235	0.560708	0.634244	0.642331	0.590779	0.628101	0.612057	0.658038	0.563565	0.575014	0.598544	0.627565	0.678317	0.573724	0.632812	0.664554	0.664616	0.636169	0.692072	0.635257	0.654318	0.701344	0.588272
cg20471298	2	207118253	ZDBF2/GPR1:IG-DMR		0.590266		0.582511	0.590459	0.581064	0.580786	0.545612	0.571084	0.610455	0.569532	0.546624	0.581759	0.569896	0.567653	0.563387	0.527164	0.584991	0.624118	0.607026	0.599484	0.597212	0.569764	0.616069	0.620132	0.607158	0.5851
cg03428109	2	207118288	ZDBF2/GPR1:IG-DMR		0.656256		0.670335	0.578154	0.640096	0.70059	0.65188	0.64227	0.67614	0.638407	0.654616	0.650961	0.654444	0.655093	0.624665	0.689728	0.630859	0.653931	0.634359	0.649409	0.621771	0.642914	0.641708	0.67178	0.682157	0.632898
cg25307915	2	207127226	ZDBF2/GPR1:IG-DMR		0.556903		0.570288	0.530793	0.57007	0.528025	0.542944	0.49906	0.561231	0.564658	0.462346	0.579525	0.560747	0.554581	0.554299	0.50919	0.583758	0.580219	0.558091	0.59349	0.533462	0.545716	0.572151	0.570642	0.652015	0.550131
cg19366042	2	207127364	ZDBF2/GPR1:IG-DMR		0.596838		0.603186	0.670997	0.555468	0.636055	0.654941	0.586453	0.652368	0.576503	0.550084	0.554086	0.605367	0.630191	0.643728	0.617941	0.625601	0.581128	0.653466	0.659558	0.662041	0.589231	0.577294	0.598146	0.725119	0.560912
cg09448460	2	207129158	ZDBF2/GPR1:IG-DMR		0.376165		0.346163	0.239885	0.305703	0.354655	0.367273	0.418285	0.448952	0.382852	0.372014	0.476041	0.450619	0.342475	0.435255	0.293008	0.297118	0.425657	0.290243	0.267193	0.418111	0.4082	0.419744	0.401912	0.411399	0.301336
cg10583266	2	207136184	ZDBF2/GPR1:IG-DMR		0.479052		0.539275	0.524817	0.529586	0.420428	0.501433	0.456123	0.511294	0.494575	0.523576	0.48212	0.551517	0.496057	0.556558	0.591806	0.499803	0.500583	0.553838	0.520625	0.531209	0.557858	0.479713	0.509213	0.604357	0.543686
cg23166781	4	6107280	JAKMIP1		0.446894		0.48432	0.314952	0.470931	0.37059	0.364171	0.389185	0.443373	0.356652	0.374868	0.48598	0.494578	0.23738	0.207266	0.336207	0.437266	0.46323	0.386701	0.34084	0.486344	0.483563	0.484034	0.447672	0.2783	0.435637
cg06231140	4	6107320	JAKMIP2		0.426306		0.426131	0.345907	0.42383	0.358358	0.347548	0.3881	0.405262	0.353925	0.397419	0.431755	0.475619	0.256999	0.288977	0.278367	0.407556	0.460222	0.374645	0.347623	0.419925	0.425493	0.44522	0.426622	0.33683	0.406998
cg22098660	4	6107339	JAKMIP3		0.485459		0.523783	0.340549	0.480786	0.429712	0.385935	0.412494	0.457669	0.355431	0.357422	0.492542	0.532911	0.301911	0.260402	0.311794	0.450985	0.536781	0.410218	0.374622	0.514919	0.540363	0.502751	0.48669	0.322499	0.44777
cg18772071	4	89618324	NAP1L5:TSS-DMR		0.466877		0.462192	0.323122	0.460545	0.467743	0.435211	0.504238	0.516211	0.394499	0.530829	0.509668	0.472931	0.488952	0.43179	0.452808	0.439729	0.506603	0.323524	0.436977	0.450388	0.48958	0.528047	0.483937	0.365997	0.437614
cg17635114	4	89618411	NAP1L5:TSS-DMR		0.466493		0.488004	0.264419	0.465889	0.451621	0.437964	0.451528	0.490193	0.436843	0.420223	0.517847	0.504039	0.414534	0.461689	0.3861	0.426934	0.507494	0.341663	0.460069	0.449951	0.451007	0.520979	0.495822	0.381971	0.420994
cg05065100	4	89618533	NAP1L5:TSS-DMR		0.500754		0.473556	0.335603	0.47067	0.516186	0.482939	0.48399	0.508671	0.510816	0.526949	0.530077	0.493622	0.501283	0.413666	0.499928	0.501775	0.525191	0.465063	0.479727	0.512107	0.501684	0.489594	0.512509	0.469965	0.491284
cg12759554	4	89618637	NAP1L5:TSS-DMR		0.471565		0.479764	0.288944	0.460798	0.476906	0.382323	0.465479	0.486851	0.464296	0.510285	0.481704	0.484776	0.425284	0.406237	0.414814	0.474242	0.516987	0.455341	0.456006	0.464401	0.471936	0.47024	0.481473	0.428378	0.441985
cg01578057	4	89618667	NAP1L5:TSS-DMR		0.431274		0.444276	0.316427	0.464035	0.420177	0.371583	0.41021	0.42864	0.431217	0.438768	0.43795	0.438535	0.393743	0.382979	0.377042	0.427782	0.477185	0.384124	0.426067	0.422442	0.421296	0.433454	0.456626	0.363432	0.427249
cg27150681	4	89618861	NAP1L5:TSS-DMR		0.65111		0.67401	0.578684	0.618247	0.647955	0.60738	0.639393	0.635502	0.66266	0.699775	0.67882	0.663109	0.663545	0.601554	0.65337	0.627319	0.668991	0.596641	0.635284	0.661094	0.676938	0.681253	0.631438	0.623269	0.61304
cg23954636	4	89618982	NAP1L5:TSS-DMR		0.54024		0.555342	0.402429	0.550984	0.508777	0.485092	0.522274	0.556342	0.563157	0.578169	0.558208	0.539255	0.533557	0.499879	0.553419	0.519722	0.548975	0.463061	0.544717	0.526669	0.519499	0.535858	0.533763	0.54146	0.534929
cg01174175	4	89619014	NAP1L5:TSS-DMR		0.607718		0.609684	0.463358	0.600253	0.605458	0.579585	0.600258	0.609283	0.606577	0.624162	0.613759	0.613303	0.598373	0.577001	0.575419	0.591752	0.626192	0.557004	0.603209	0.592182	0.595578	0.61989	0.605302	0.568681	0.589139
cg06617468	4	89619023	NAP1L5:TSS-DMR		0.597098		0.608792	0.424646	0.562519	0.587696	0.548893	0.593005	0.587152	0.633345	0.647673	0.622954	0.603565	0.576425	0.552674	0.580857	0.555109	0.610454	0.530787	0.579609	0.581495	0.613588	0.618074	0.6036	0.595612	0.590567
cg18607468	4	89619030	NAP1L5:TSS-DMR		0.630855		0.624081	0.519601	0.567345	0.596758	0.60025	0.645832	0.636544	0.648153	0.664992	0.662262	0.660341	0.583763	0.603145	0.625736	0.589788	0.658924	0.542202	0.593606	0.611662	0.615822	0.644034	0.584978	0.655555	0.584615
cg11300971	4	89619038	NAP1L5:TSS-DMR		0.680324		0.659225	0.505568	0.630217	0.631445	0.608329	0.645418	0.667468	0.697901	0.70989	0.670488	0.687343	0.640104	0.619117	0.702663	0.634954	0.68694	0.590257	0.623848	0.629072	0.687904	0.691916	0.593256	0.731179	0.619182
cg13610072	4	89619085	NAP1L5:TSS-DMR		0.608306		0.594208	0.51652	0.579209	0.583455	0.509235	0.578408	0.568675	0.638278	0.662258	0.578393	0.610197	0.573804	0.511074	0.511036	0.595255	0.604941	0.544509	0.590306	0.575038	0.635688	0.613762	0.593503	0.552212	0.568561
cg07539802	4	89619236	NAP1L5:TSS-DMR		0.671672		0.681999	0.612981	0.663692	0.675238	0.592831	0.646493	0.655008	0.693101	0.745253	0.687964	0.617266	0.661911	0.614012	0.583183	0.672264	0.64211	0.628479	0.622536	0.653242	0.67932	0.66493	0.650198	0.671483	0.648049
cg11852404	5	135414858	VTRNA2-1:DMR		0.680284		0.498414	0.76844	0.551279	0.646686	0.579904	0.722842	0.683434	0.601854	0.770642	0.55714	0.715257	0.659248	0.65526	0.763032	0.509312	0.785516	0.760665	0.700848	0.768424	0.594812	0.694653	0.462705	0.58501	0.756245
cg16684184	5	135415129	VTRNA2-1:DMR		0.550301		0.413359	0.520107	0.452451	0.519931	0.452589	0.566214	0.591704	0.507577	0.542802	0.465906	0.579017	0.512922	0.54834	0.513812	0.43488	0.587721	0.525504	0.61212	0.581077	0.441589	0.599024	0.42627	0.463077	0.59062
cg00308130	5	135415190	VTRNA2-1:DMR		0.454231		0.235732	0.458348	0.239163	0.369261	0.273756	0.556241	0.489402	0.287745	0.553746	0.291358	0.447816	0.383244	0.348975	0.496427	0.24136	0.525792	0.450364	0.515009	0.547832	0.249232	0.55617	0.223105	0.364855	0.560544
cg15837280	5	135415258	VTRNA2-1:DMR		0.296194		0.120229	0.278098	0.137067	0.247723	0.125059	0.417699	0.297171	0.118484	0.39719	0.123834	0.258445	0.13709	0.123868	0.331422	0.106954	0.3622	0.318763	0.347888	0.407317	0.109368	0.34525	0.0922065	0.111977	0.399159
cg07158503	5	135415693	VTRNA2-1:DMR		0.437962		0.109293	0.565867	0.136568	0.484929	0.148225	0.538391	0.534684	0.0782187	0.56791	0.205016	0.588829	0.497697	0.405676	0.513675	0.092027	0.57787	0.486958	0.487945	0.558905	0.135896	0.572175	0.108446	0.098114	0.556042
cg04515200	5	135415762	VTRNA2-1:DMR		0.245586		0.0800927	0.219513	0.103539	0.266765	0.0991953	0.254847	0.282294	0.0657807	0.304853	0.131378	0.274922	0.33382	0.191157	0.279942	0.0845084	0.352808	0.243214	0.293413	0.294883	0.0971532	0.298451	0.0798055	0.0618896	0.291391
cg13581155	5	135415781	VTRNA2-1:DMR		0.183841		0.0423757	0.196272	0.0414971	0.175032	0.0704905	0.19102	0.218799	0.0384569	0.179825	0.0854226	0.240697	0.241967	0.141829	0.204662	0.0490381	0.276282	0.161654	0.193433	0.200372	0.0785757	0.209615	0.0417692	0.0359634	0.199872
cg11608150	5	135415948	VTRNA2-1:DMR		0.354025		0.0248034	0.313356	0.0280936	0.439605	0.0381051	0.433866	0.451705	0.0262871	0.410199	0.142564	0.514524	0.395907	0.299897	0.432857	0.022218	0.499668	0.398312	0.377086	0.442775	0.0285721	0.478859	0.0269248	0.00832721	0.458387
cg06478886	5	135416029	VTRNA2-1:DMR		0.343642		0.156655	0.370426	0.139388	0.391192	0.118404	0.404523	0.410695	0.110977	0.416705	0.220466	0.451169	0.372936	0.307165	0.377293	0.12443	0.473948	0.365843	0.402312	0.417797	0.1584	0.432183	0.142026	0.09373	0.404482
cg04481923	5	135416205	VTRNA2-1:DMR		0.37804		0.0688848	0.472214	0.0672112	0.408443	0.069154	0.463316	0.460946	0.0608094	0.493686	0.168135	0.506538	0.469714	0.207391	0.495875	0.0566328	0.524237	0.447576	0.428644	0.45291	0.0687142	0.493195	0.0556799	0.0573721	0.47291
cg18678645	5	135416331	VTRNA2-1:DMR		0.365915		0.0863535	0.462477	0.083712	0.318164	0.086382	0.456577	0.453223	0.0838034	0.451453	0.187358	0.454112	0.412762	0.14934	0.456106	0.0673464	0.467341	0.43187	0.448007	0.445161	0.0855702	0.505549	0.0885991	0.0706688	0.437019
cg06536614	5	135416381	VTRNA2-1:DMR		0.413191		0.026565	0.523249	0.0995477	0.474744	0.0299549	0.522724	0.510667	0.0139737	0.553787	0.3323	0.53383	0.524028	0.286883	0.542812	0.0443384	0.511743	0.494997	0.49842	0.510894	0.0792485	0.536533	0.0444756	0.0170871	0.504668
cg26328633	5	135416394	VTRNA2-1:DMR		0.427601		0.0325689	0.553959	0.0826779	0.485628	0.0354684	0.517522	0.552028	0.0308154	0.559933	0.266975	0.562645	0.515509	0.229649	0.579748	0.0404331	0.553636	0.511328	0.53257	0.553905	0.0563681	0.567334	0.030086	0.0326847	0.53671
cg25340688	5	135416398	VTRNA2-1:DMR		0.424537		0.0233519	0.545946	0.0630675	0.477713	0.0226876	0.51374	0.513876	0.0247721	0.546874	0.244602	0.567554	0.521969	0.213174	0.568847	0.0359167	0.56265	0.490748	0.539755	0.536367	0.0486885	0.551512	0.0289772	0.0296061	0.520815
cg26896946	5	135416405	VTRNA2-1:DMR		0.424206		0.111736	0.556164	0.138315	0.486349	0.118072	0.512927	0.504711	0.105154	0.516344	0.32582	0.523954	0.492416	0.254704	0.528022	0.108728	0.528965	0.496029	0.506014	0.509234	0.139716	0.53723	0.115544	0.109592	0.510757
cg00124993	5	135416412	VTRNA2-1:DMR		0.372286		0.0210835	0.516145	0.0442031	0.40803	0.00975996	0.468747	0.465639	0.0102681	0.506854	0.256069	0.501914	0.455435	0.183365	0.467264	0.0127045	0.482351	0.444121	0.471436	0.480257	0.0489588	0.482822	0.0266502	0.0144719	0.49221
cg08745965	5	135416529	VTRNA2-1:DMR		0.328568		0.0469725	0.433072	0.0753151	0.315434	0.0694056	0.415629	0.388664	0.0688487	0.433657	0.168973	0.408759	0.367664	0.151705	0.400659	0.0622182	0.453434	0.40003	0.420664	0.422203	0.0606311	0.430062	0.0706588	0.0612159	0.41854
cg16615357	5	135416594	VTRNA2-1:DMR		0.46317		0.201839	0.617641	0.181136	0.43092	0.162901	0.499658	0.566672	0.134636	0.605498	0.269356	0.550355	0.536474	0.239694	0.550516	0.176446	0.584489	0.499157	0.517997	0.56896	0.153528	0.588473	0.144841	0.196728	0.577038
cg18797653	5	135416613	VTRNA2-1:DMR		0.42579		0.135898	0.571595	0.125311	0.437234	0.135508	0.497269	0.503645	0.12445	0.520788	0.241505	0.504657	0.503365	0.213948	0.534243	0.126032	0.549014	0.505622	0.518078	0.54133	0.141079	0.547723	0.135615	0.119821	0.519973
cg18872973	6	3849095	FAM50B:TSS-DMR		0.610959		0.647924	0.545076	0.588977	0.561503	0.551716	0.62195	0.610224	0.572664	0.619175	0.653091	0.619493	0.435518	0.625739	0.517959	0.650546	0.67018	0.530116	0.610703	0.5635	0.64814	0.652064	0.631792	0.532491	0.658342
cg17739279	6	3849190	FAM50B:TSS-DMR		0.553479		0.572124	0.599869	0.476533	0.536413	0.495115	0.553556	0.600896	0.526308	0.610037	0.591283	0.600001	0.0703584	0.497254	0.560022	0.552261	0.598604	0.519096	0.535233	0.51148	0.600849	0.597447	0.545283	0.410603	0.569674
cg18656763	6	3849235	FAM50B:TSS-DMR		0.440113		0.453658	0.486545	0.414793	0.399495	0.397819	0.412649	0.448665	0.452813	0.485584	0.453277	0.414539	0.09506	0.401805	0.454383	0.424665	0.46577	0.417524	0.416801	0.4417	0.432931	0.446495	0.475242	0.339243	0.451028
cg01570885	6	3849272	FAM50B:TSS-DMR		0.442354		0.435857	0.374191	0.436454	0.378291	0.38669	0.42451	0.447583	0.445864	0.514029	0.452055	0.47765	0.0817707	0.389028	0.437587	0.436141	0.476384	0.363929	0.43508	0.445575	0.439024	0.462301	0.466	0.327584	0.430403
cg09821214	6	3849277	FAM50B:TSS-DMR		0.440113		0.432048	0.478118	0.415777	0.402894	0.40557	0.418323	0.42777	0.470323	0.495029	0.465837	0.461162	0.0819741	0.442252	0.431201	0.436229	0.481388	0.419611	0.426066	0.424875	0.448305	0.447434	0.469335	0.356628	0.44833
cg07898446	6	3849294	FAM50B:TSS-DMR		0.423979		0.409996	0.365035	0.380791	0.375341	0.390305	0.454388	0.439773	0.423922	0.454391	0.465708	0.486195	0.0224795	0.408066	0.400021	0.414946	0.485799	0.342636	0.376704	0.420629	0.460851	0.457627	0.459602	0.312467	0.386497
cg25195497	6	3849327	FAM50B:TSS-DMR		0.469372		0.506724	0.439863	0.471571	0.462265	0.331305	0.486123	0.418602	0.508574	0.565247	0.524475	0.441193	0.0627442	0.467523	0.41082	0.42126	0.508101	0.39101	0.484376	0.494087	0.473833	0.50673	0.57107	0.366211	0.466225
cg21740964	6	3849331	FAM50B:TSS-DMR		0.467608		0.468348	0.460923	0.485412	0.424012	0.327435	0.500828	0.417529	0.505973	0.572678	0.514059	0.419919	0.0770439	0.398521	0.38225	0.434963	0.487617	0.428892	0.45808	0.481565	0.486257	0.511855	0.521648	0.341109	0.468788
cg13289019	6	3849350	FAM50B:TSS-DMR		0.383971		0.385429	0.324537	0.333208	0.36422	0.361722	0.385525	0.41267	0.384751	0.446064	0.424796	0.406458	0.0469393	0.361183	0.36521	0.360229	0.413162	0.321328	0.34317	0.384378	0.39907	0.430555	0.41145	0.291134	0.323847
cg12840312	6	3849381	FAM50B:TSS-DMR		0.491962		0.497221	0.547466	0.486772	0.487733	0.434913	0.498219	0.499811	0.467986	0.599259	0.545042	0.474973	0.0645954	0.379245	0.492007	0.483935	0.564612	0.496604	0.468179	0.481075	0.50389	0.517111	0.508524	0.386711	0.479916
cg01905633	6	3849391	FAM50B:TSS-DMR		0.427707		0.393551	0.49848	0.373626	0.42299	0.356502	0.431902	0.423809	0.396367	0.536771	0.47578	0.410263	0.0838677	0.323632	0.431073	0.406164	0.511937	0.388954	0.360562	0.411715	0.424804	0.446639	0.453825	0.307403	0.39427
cg21177626	6	3849411	FAM50B:TSS-DMR		0.377814		0.360017	0.436856	0.319701	0.363962	0.344319	0.382469	0.40742	0.388394	0.485586	0.466293	0.381113	0.0236188	0.265807	0.380823	0.368768	0.451226	0.316261	0.300635	0.394274	0.374881	0.412722	0.409727	0.286104	0.355326
cg03954573	6	3849434	FAM50B:TSS-DMR		0.539437		0.54302	0.589648	0.532244	0.502961	0.450692	0.513276	0.524036	0.561093	0.620733	0.574867	0.536105	0.093308	0.434257	0.548684	0.518235	0.56524	0.507346	0.505242	0.525193	0.504847	0.529756	0.59187	0.381781	0.525399
cg19362611	6	3849442	FAM50B:TSS-DMR		0.526609		0.520498	0.576272	0.509064	0.476991	0.474156	0.505741	0.537338	0.574402	0.595022	0.562695	0.524252	0.0439594	0.453791	0.525747	0.512512	0.573051	0.482154	0.512005	0.524125	0.525767	0.510047	0.54054	0.372415	0.493552
cg18197332	6	3849458	FAM50B:TSS-DMR		0.543969		0.516688	0.598037	0.51026	0.550244	0.493244	0.51726	0.585973	0.510343	0.625303	0.574101	0.531659	0.0484702	0.389593	0.571718	0.528767	0.602482	0.52965	0.478492	0.555064	0.53977	0.571097	0.583973	0.426661	0.539148
cg04447621	6	3849475	FAM50B:TSS-DMR		0.524647		0.523579	0.513815	0.474949	0.479334	0.45188	0.509245	0.533403	0.506288	0.599739	0.577917	0.515535	0.0722505	0.404773	0.489809	0.509652	0.571836	0.505257	0.451209	0.553378	0.526744	0.501575	0.525743	0.392867	0.474502
cg23835083	6	3849536	FAM50B:TSS-DMR		0.523216		0.519789	0.591137	0.534059	0.475401	0.416437	0.489955	0.536015	0.514993	0.569794	0.53826	0.49593	0.0654776	0.376363	0.523419	0.510835	0.564973	0.460206	0.493349	0.496822	0.516813	0.532764	0.558061	0.359017	0.493503
cg18487516	6	3849542	FAM50B:TSS-DMR		0.53509		0.530586	0.580765	0.531578	0.518117	0.397299	0.498697	0.518625	0.504063	0.598327	0.572756	0.502473	0.0490299	0.349256	0.594145	0.518759	0.556687	0.484538	0.514838	0.518703	0.518289	0.534625	0.558119	0.36865	0.499765
cg12497786	6	3849577	FAM50B:TSS-DMR		0.585971		0.608725	0.615266	0.593128	0.597652	0.511641	0.551213	0.603789	0.519037	0.675188	0.646675	0.548019	0	0.324305	0.621261	0.563925	0.632264	0.557602	0.601164	0.553965	0.577765	0.605192	0.649056	0.410565	0.598309
cg03202897	6	3849688	FAM50B:TSS-DMR		0.51939		0.512419	0.506774	0.502051	0.474239	0.403228	0.477232	0.498431	0.525741	0.552448	0.550557	0.524057	0.0774356	0.450953	0.471436	0.47587	0.572669	0.426329	0.510108	0.494192	0.501745	0.535846	0.539482	0.391474	0.524327
cg21153160	6	3849690	FAM50B:TSS-DMR		0.455898		0.442453	0.376516	0.405614	0.409376	0.392195	0.433883	0.484779	0.417946	0.522977	0.517591	0.494769	0.0123959	0.377464	0.379336	0.366335	0.517856	0.328036	0.387361	0.438436	0.465277	0.51329	0.478215	0.342503	0.432681
cg25073793	6	3849702	FAM50B:TSS-DMR		0.475757		0.475007	0.463887	0.465565	0.463502	0.411366	0.459428	0.476209	0.47266	0.491434	0.515894	0.476753	0.059624	0.4283	0.458329	0.477714	0.501831	0.441895	0.462277	0.479613	0.462807	0.477406	0.498345	0.350001	0.489673
cg27445347	6	3849801	FAM50B:TSS-DMR		0.511983		0.509486	0.48444	0.512193	0.467698	0.471857	0.49478	0.536834	0.505723	0.513701	0.556223	0.513662	0.056376	0.495064	0.495245	0.522691	0.579424	0.49225	0.501914	0.500316	0.524919	0.510408	0.545868	0.415397	0.475101
cg13101072	6	3849818	FAM50B:TSS-DMR		0.505477		0.51045	0.454805	0.538947	0.463479	0.422897	0.471758	0.490348	0.513128	0.5048	0.555984	0.493625	0.0851304	0.481293	0.486886	0.526944	0.550343	0.456778	0.483223	0.493486	0.491245	0.51209	0.531161	0.38172	0.482636
cg05811173	6	3850106	FAM50B:TSS-DMR		0.547914		0.570368	0.583824	0.525822	0.538493	0.550726	0.543888	0.537619	0.532382	0.563378	0.570764	0.565843	0.252515	0.532244	0.582893	0.519622	0.566653	0.53298	0.514535	0.535668	0.544982	0.538104	0.537213	0.548454	0.556126
cg09730369	6	144328421	PLAGL1:alt-TSS-DMR		0.67001		0.674914	0.669165	0.672341	0.663377	0.640634	0.660348	0.659092	0.700219	0.701662	0.696806	0.665281	0.66502	0.586096	0.662269	0.641325	0.651171	0.657972	0.67492	0.652008	0.662495	0.63259	0.649931	0.689672	0.618552
cg17865602	6	144328482	PLAGL1:alt-TSS-DMR		0.531386		0.56988	0.474744	0.464974	0.438162	0.521191	0.507662	0.587508	0.558671	0.499903	0.568551	0.536639	0.543834	0.523539	0.520268	0.491519	0.573677	0.423277	0.499298	0.56773	0.537207	0.603545	0.562191	0.556537	0.461388
cg25350411	6	144328917	PLAGL1:alt-TSS-DMR		0.468388		0.507428	0.544558	0.443317	0.381305	0.438901	0.45322	0.484929	0.443828	0.505384	0.513868	0.472718	0.484204	0.479021	0.469186	0.503526	0.519498	0.423175	0.439039	0.456052	0.483954	0.462756	0.516296	0.49338	0.470288
cg07077459	6	144329052	PLAGL1:alt-TSS-DMR		0.557391		0.591627	0.530919	0.5384	0.437307	0.505107	0.516454	0.5607	0.530652	0.54936	0.573593	0.576889	0.577183	0.547775	0.570304	0.537218	0.547788	0.487233	0.575006	0.524953	0.580845	0.591616	0.590243	0.52247	0.567339
cg22378065	6	144329172	PLAGL1:alt-TSS-DMR		0.554639		0.562343	0.519413	0.489708	0.491257	0.519273	0.495296	0.55616	0.543816	0.519863	0.589424	0.589073	0.54285	0.534351	0.502273	0.502005	0.583822	0.486562	0.522665	0.518499	0.555336	0.571616	0.580021	0.52352	0.513208
cg10007452	6	144329331	PLAGL1:alt-TSS-DMR		0.495828		0.507402	0.486881	0.480583	0.469183	0.484496	0.47772	0.503522	0.491842	0.487378	0.499106	0.500583	0.474695	0.489425	0.493511	0.478189	0.508514	0.461415	0.467507	0.467832	0.512588	0.523171	0.480993	0.472922	0.482183
cg00702231	6	144329473	PLAGL1:alt-TSS-DMR		0.615842		0.657249	0.584535	0.572344	0.534504	0.589349	0.583122	0.62511	0.594738	0.561987	0.644671	0.656941	0.60566	0.64889	0.598623	0.576993	0.639107	0.51872	0.592002	0.553793	0.643023	0.653964	0.622683	0.563929	0.58829
cg12757684	6	144329485	PLAGL1:alt-TSS-DMR		0.472362		0.496837	0.468797	0.47809	0.398834	0.461871	0.453897	0.499574	0.457675	0.45437	0.500083	0.528535	0.461719	0.495599	0.47064	0.466653	0.503078	0.403241	0.485371	0.438595	0.491947	0.519267	0.516207	0.484237	0.458938
cg21952820	6	144329732	PLAGL1:alt-TSS-DMR		0.527721		0.56304	0.682302	0.550015	0.537622	0.54281	0.637841	0.553641	0.534394	0.53662	0.56622	0.666305	0.406818	0.555502	0.391932	0.537899	0.567392	0.337279	0.32543	0.554127	0.555126	0.58636	0.558188	0.545258	0.365328
cg05326984	6	144329766	PLAGL1:alt-TSS-DMR		0.478422		0.525832	0.55555	0.481932	0.431262	0.518128	0.469331	0.505011	0.448276	0.425175	0.48783	0.520953	0.492143	0.457703	0.514165	0.480401	0.491483	0.448318	0.466523	0.495197	0.487546	0.519326	0.484145	0.49788	0.485384
cg08263357	6	144329780	PLAGL1:alt-TSS-DMR		0.526522		0.536158	0.611394	0.50177	0.541606	0.463452	0.533553	0.489382	0.524495	0.470056	0.521664	0.578179	0.500256	0.52826	0.502634	0.514681	0.54431	0.459723	0.504533	0.497609	0.520302	0.58289	0.546387	0.463257	0.514713
cg11532302	6	144329789	PLAGL1:alt-TSS-DMR		0.517283		0.531055	0.588437	0.507176	0.523314	0.476787	0.491397	0.534468	0.511278	0.475861	0.528089	0.599587	0.4794	0.500139	0.511374	0.493981	0.526624	0.441529	0.497684	0.473751	0.541089	0.591866	0.528252	0.500007	0.509598
cg27216384	6	144329802	PLAGL1:alt-TSS-DMR		0.447183		0.464909	0.498057	0.402549	0.433123	0.467414	0.443384	0.472848	0.421851	0.447059	0.467356	0.492025	0.475456	0.452859	0.473125	0.416578	0.469366	0.411174	0.431176	0.448956	0.466064	0.456581	0.48556	0.468777	0.432914
cg17895149	6	144329829	PLAGL1:alt-TSS-DMR		0.49495		0.513268	0.493636	0.470976	0.471448	0.423016	0.459859	0.495042	0.476474	0.448752	0.522183	0.515354	0.512854	0.486103	0.476239	0.485663	0.529949	0.409112	0.50496	0.488853	0.493381	0.522282	0.536829	0.440373	0.503568
cg23460430	6	144329887	PLAGL1:alt-TSS-DMR		0.590083		0.589608	0.610223	0.551037	0.598291	0.534651	0.584652	0.547375	0.559594	0.53311	0.57694	0.589616	0.561152	0.530744	0.50557	0.548314	0.579421	0.518103	0.55947	0.527971	0.578569	0.615813	0.576521	0.525106	0.576807
cg12625139	6	160426951	IGF2R:Int2-DMR		0.641821		0.61726	0.630874	0.564177	0.589328	0.645067	0.627561	0.598858	0.634595	0.610516	0.659124	0.663678	0.64446	0.600299	0.675365	0.538911	0.642477	0.570389	0.472245	0.646103	0.599323	0.651205	0.621257	0.66013	0.515452
cg08350488	6	160427501	IGF2R:Int2-DMR		0.583184		0.510625	0.434797	0.515003	0.519917	0.440069	0.498377	0.486086	0.511252	0.502268	0.535454	0.505061	0.553984	0.479765	0.391775	0.507653	0.53143	0.460293	0.374113	0.520866	0.545322	0.465548	0.495091	0.469336	0.559003
cg11938672	6	170055155	WDR27:Int13-DMR		0.595917		0.582376	0.561435	0.525698	0.536751	0.533109	0.563466	0.485454	0.577182	0.834928	0.574861	0.545566	0.557517	0.580463	0.568113	0.557446	0.792337	0.536255	0.397297	0.838218	0.558	0.591978	0.826744	0.428735	0.534438
cg18322025	6	170055332	WDR27:Int13-DMR		0.513666		0.47658	0.431524	0.472432	0.408918	0.374486	0.463193	0.388021	0.474297	0.856445	0.473806	0.444931	0.472593	0.488297	0.455136	0.503379	0.767408	0.443199	0.31052	0.876607	0.412268	0.463635	0.834132	0.349961	0.437554
cg09150232	7	50849639	GRB10:alt-TSS-DMR		0.654737		0.708344	0.652559	0.678746	0.675238	0.694858	0.600327	0.668288	0.602704	0.680303	0.701747	0.620787	0.647914	0.675036	0.62921	0.659002	0.67463	0.635385	0.696607	0.590237	0.7025	0.674289	0.680456	0.670426	0.724375
cg16349612	7	50849723	GRB10:alt-TSS-DMR		0.528176		0.532746	0.488524	0.470267	0.470968	0.457709	0.481772	0.519182	0.498463	0.510137	0.528957	0.509591	0.4909	0.491127	0.467351	0.516751	0.562043	0.485872	0.540991	0.469213	0.510438	0.536735	0.554662	0.469895	0.514536
cg23742152	7	50849805	GRB10:alt-TSS-DMR		0.491176		0.447655	0.28584	0.446247	0.461085	0.414085	0.40522	0.461401	0.4628	0.448797	0.493174	0.542835	0.473433	0.486783	0.51729	0.42087	0.494491	0.407758	0.424996	0.437875	0.452922	0.49082	0.492483	0.469023	0.438415
cg08835688	7	50849931	GRB10:alt-TSS-DMR		0.4575		0.489632	0.464052	0.423056	0.413872	0.411754	0.424071	0.441829	0.449603	0.406942	0.452787	0.455193	0.384995	0.456293	0.420813	0.413825	0.45521	0.363368	0.41074	0.41675	0.453669	0.474826	0.473419	0.401218	0.434526
cg12903171	7	50850564	GRB10:alt-TSS-DMR		0.406969		0.421654	0.331525	0.392117	0.33774	0.331	0.365059	0.40711	0.371908	0.339328	0.421775	0.429026	0.372275	0.399606	0.34327	0.397813	0.427594	0.332866	0.391504	0.359641	0.405221	0.438379	0.443855	0.335384	0.372306
cg24977055	7	50850870	GRB10:alt-TSS-DMR		0.457202		0.463891	0.371204	0.448645	0.401491	0.403105	0.414745	0.463212	0.413244	0.346865	0.450071	0.434923	0.459699	0.466049	0.424765	0.435437	0.471875	0.382521	0.372946	0.427438	0.46974	0.447906	0.491355	0.490523	0.399416
cg19107595	7	94285642	PEG10:TSS-DMR		0.273088		0.319412	0.33133	0.332465	0.282577	0.268423	0.27302	0.23827	0.232358	0.274332	0.272142	0.324728	0.277074	0.266693	0.264578	0.295264	0.301666	0.261569	0.235728	0.334107	0.244122	0.258439	0.24612	0.222485	0.320061
cg19924104	7	94285672	PEG10:TSS-DMR		0.385143		0.40079	0.424902	0.350702	0.389855	0.416937	0.392598	0.416023	0.417214	0.386307	0.41958	0.422792	0.416849	0.4031	0.428147	0.408769	0.441375	0.339577	0.358643	0.389364	0.38586	0.425994	0.373548	0.41719	0.380272
cg11589966	7	94285685	PEG10:TSS-DMR		0.4876		0.509634	0.414098	0.486121	0.467819	0.478718	0.492429	0.507339	0.494286	0.490238	0.518158	0.498756	0.515325	0.48887	0.412922	0.510148	0.517258	0.455512	0.493852	0.488686	0.49076	0.517776	0.515433	0.494636	0.492754
cg27435646	7	94285712	PEG10:TSS-DMR		0.513716		0.521144	0.405479	0.546832	0.522042	0.502032	0.49124	0.523561	0.53576	0.5348	0.548094	0.520222	0.506922	0.505215	0.420114	0.525398	0.537665	0.489573	0.517662	0.506353	0.500749	0.53278	0.530642	0.45928	0.530984
cg01566785	7	94285745	PEG10:TSS-DMR		0.479302		0.510264	0.368736	0.459994	0.491691	0.445203	0.476747	0.507211	0.497094	0.478653	0.51661	0.4886	0.464945	0.509642	0.420919	0.502174	0.491483	0.459716	0.481612	0.489731	0.471447	0.489976	0.499361	0.422869	0.50607
cg05819130	7	94285759	PEG10:TSS-DMR		0.550394		0.555165	0.438842	0.517251	0.531026	0.570554	0.578098	0.600087	0.570767	0.547798	0.593628	0.577961	0.550494	0.563902	0.47264	0.553794	0.593415	0.529127	0.527123	0.568343	0.548549	0.557728	0.571658	0.524003	0.537754
cg10105290	7	94285768	PEG10:TSS-DMR		0.538039		0.545712	0.448467	0.503095	0.52856	0.508249	0.568212	0.556665	0.549568	0.56148	0.569939	0.572119	0.526178	0.544718	0.491092	0.537341	0.576893	0.51274	0.539507	0.529336	0.553013	0.545516	0.571634	0.520653	0.533562
cg19079047	7	94285777	PEG10:TSS-DMR		0.380268		0.397927	0.269752	0.317563	0.394377	0.437778	0.399717	0.390148	0.396825	0.395152	0.433023	0.438236	0.3956	0.436807	0.324545	0.35729	0.451243	0.325832	0.317416	0.396722	0.402065	0.423677	0.389946	0.373698	0.316854
cg02965180	7	94285784	PEG10:TSS-DMR		0.533388		0.558328	0.461739	0.531727	0.519628	0.527608	0.540768	0.562338	0.544304	0.534243	0.584151	0.544645	0.539045	0.561803	0.495097	0.542179	0.550522	0.497551	0.537545	0.539974	0.537974	0.546516	0.545409	0.495676	0.499268
cg05277165	7	94285814	PEG10:TSS-DMR		0.471055		0.500025	0.512342	0.450313	0.454683	0.477975	0.465753	0.48048	0.463415	0.479771	0.478277	0.485386	0.496733	0.480549	0.489503	0.472374	0.50816	0.45037	0.465085	0.486989	0.466209	0.494922	0.48837	0.49672	0.475697
cg13660372	7	94285873	PEG10:TSS-DMR		0.45145		0.457022	0.376283	0.405643	0.438947	0.467876	0.48807	0.503272	0.459812	0.451228	0.496059	0.469055	0.459473	0.480035	0.396733	0.451821	0.514039	0.429134	0.424236	0.451235	0.474687	0.481627	0.498719	0.440138	0.429916
cg06674062	7	94285887	PEG10:TSS-DMR		0.430267		0.464719	0.342714	0.427782	0.407114	0.359574	0.480646	0.455543	0.438663	0.37695	0.463015	0.429923	0.402777	0.426666	0.335932	0.41797	0.470477	0.373318	0.418836	0.441519	0.466849	0.437918	0.465482	0.37104	0.403339
cg21778340	7	94285902	PEG10:TSS-DMR		0.474776		0.500669	0.344798	0.464595	0.430578	0.470748	0.468154	0.453556	0.484693	0.387849	0.51861	0.483979	0.451427	0.458114	0.377372	0.484618	0.54479	0.402075	0.482602	0.435808	0.48219	0.481446	0.530397	0.421351	0.469702
cg07921535	7	94285911	PEG10:TSS-DMR		0.234068		0.260484	0.150947	0.259582	0.214205	0.21981	0.243824	0.236794	0.212388	0.195344	0.296884	0.27678	0.173922	0.332492	0.140869	0.184128	0.307139	0.187945	0.176605	0.264804	0.197208	0.284092	0.276904	0.206398	0.210954
cg09910998	7	94285942	PEG10:TSS-DMR		0.47639		0.48383	0.564855	0.449351	0.436197	0.468962	0.50756	0.496595	0.481964	0.487403	0.510884	0.478149	0.470276	0.481084	0.532686	0.502536	0.545681	0.464286	0.493983	0.483147	0.473531	0.486009	0.486149	0.499713	0.471039
cg27393730	7	94285951	PEG10:TSS-DMR		0.519052		0.52984	0.590303	0.49595	0.509461	0.517974	0.518757	0.533983	0.525026	0.523396	0.533111	0.526788	0.53799	0.535901	0.531817	0.539451	0.559415	0.51802	0.515177	0.500239	0.514367	0.535559	0.559512	0.528933	0.509873
cg08291000	7	94285960	PEG10:TSS-DMR		0.445202		0.426883	0.512832	0.426914	0.404761	0.404584	0.439168	0.463919	0.44863	0.433213	0.455058	0.434142	0.426443	0.464483	0.442927	0.470698	0.511895	0.416479	0.416376	0.452408	0.475645	0.469589	0.486816	0.451199	0.451901
cg27230044	7	94285993	PEG10:TSS-DMR		0.426416		0.436868	0.488212	0.388817	0.415218	0.390965	0.413276	0.429768	0.42474	0.428636	0.458896	0.429462	0.441012	0.461065	0.43184	0.440281	0.492999	0.385374	0.416197	0.442714	0.416094	0.449911	0.472822	0.419226	0.42032
cg24885794	7	94286086	PEG10:TSS-DMR		0.400091		0.427345	0.430325	0.435056	0.378895	0.356181	0.395982	0.392782	0.399574	0.370423	0.437191	0.366589	0.395704	0.390183	0.361592	0.413111	0.445006	0.348783	0.391239	0.409967	0.395836	0.417627	0.435283	0.386661	0.369715
cg26997085	7	94286110	PEG10:TSS-DMR		0.426654		0.45234	0.454302	0.424341	0.45043	0.35723	0.447666	0.449866	0.453538	0.405662	0.452998	0.402356	0.442324	0.425996	0.413518	0.436381	0.496296	0.397882	0.414036	0.407709	0.447341	0.427324	0.462106	0.427408	0.415198
cg22331138	7	94286131	PEG10:TSS-DMR		0.526263		0.543143	0.641443	0.531697	0.504942	0.509047	0.543673	0.517321	0.510155	0.558336	0.550472	0.492367	0.546916	0.53752	0.537553	0.547474	0.568949	0.516616	0.529677	0.512065	0.529539	0.554609	0.568967	0.520031	0.522368
cg16492735	7	94286208	PEG10:TSS-DMR		0.538797		0.555484	0.543627	0.563378	0.504414	0.458676	0.543435	0.52927	0.524128	0.506694	0.53326	0.518067	0.516196	0.529638	0.48794	0.539082	0.553837	0.499973	0.5284	0.525461	0.544983	0.550344	0.550338	0.496467	0.510249
cg09512080	7	94286219	PEG10:TSS-DMR		0.497515		0.504925	0.530252	0.520546	0.48443	0.445335	0.504738	0.516433	0.462802	0.489202	0.510203	0.480119	0.498622	0.537085	0.467043	0.496852	0.527461	0.445871	0.480268	0.502064	0.511819	0.509539	0.509566	0.460258	0.518486
cg00906934	7	94286232	PEG10:TSS-DMR		0.459944		0.471555	0.4969	0.450967	0.47438	0.435327	0.469091	0.487537	0.459756	0.468021	0.477713	0.453168	0.465684	0.455683	0.453718	0.461369	0.512577	0.411933	0.435157	0.469033	0.456999	0.476362	0.484567	0.460506	0.452633
cg26503018	7	94286243	PEG10:TSS-DMR		0.511611		0.510657	0.520457	0.529668	0.48458	0.473855	0.498326	0.507616	0.512769	0.507066	0.510944	0.51612	0.501677	0.524329	0.492565	0.501704	0.538312	0.471894	0.513458	0.498211	0.537534	0.536622	0.51867	0.473985	0.51522
cg27120649	7	94286261	PEG10:TSS-DMR		0.344701		0.333824	0.404467	0.27726	0.325861	0.399248	0.357928	0.366722	0.342505	0.395838	0.401572	0.405074	0.415409	0.405996	0.386194	0.295113	0.403517	0.310335	0.257078	0.362597	0.35984	0.386261	0.347239	0.408515	0.306146
cg21771834	7	94286263	PEG10:TSS-DMR		0.526549		0.543095	0.58725	0.542794	0.502282	0.490797	0.533995	0.505974	0.533161	0.536729	0.518946	0.523456	0.512131	0.547624	0.512574	0.530256	0.555047	0.501484	0.520667	0.519604	0.539576	0.523837	0.545942	0.477694	0.513542
cg27001184	7	94286267	PEG10:TSS-DMR		0.53947		0.553387	0.554395	0.551397	0.52661	0.471018	0.553922	0.550818	0.538796	0.528425	0.542417	0.514473	0.504563	0.537308	0.537252	0.540798	0.569229	0.525049	0.548221	0.537031	0.525754	0.54847	0.550918	0.510332	0.548513
cg14873490	7	94286304	PEG10:TSS-DMR		0.481653		0.468471	0.524048	0.466363	0.484179	0.484605	0.460753	0.494619	0.454408	0.49451	0.50773	0.483725	0.489223	0.503932	0.492292	0.48751	0.521138	0.466515	0.472181	0.49461	0.496993	0.507244	0.489819	0.50253	0.490854
cg11985632	7	94286351	PEG10:TSS-DMR		0.545285		0.561895	0.608016	0.594507	0.560729	0.452898	0.569384	0.577941	0.559492	0.577267	0.555637	0.533269	0.522774	0.540168	0.52849	0.548932	0.572822	0.50553	0.546094	0.546597	0.564226	0.543014	0.564342	0.534321	0.537795
cg13797824	7	94286362	PEG10:TSS-DMR		0.523303		0.549627	0.55609	0.562994	0.521092	0.46306	0.57333	0.538537	0.529554	0.546461	0.520769	0.496536	0.517358	0.513764	0.528712	0.523441	0.557183	0.485581	0.516507	0.540789	0.564059	0.526286	0.54952	0.480541	0.502454
cg11175683	7	94286420	PEG10:TSS-DMR		0.514946		0.525391	0.667003	0.512395	0.511414	0.530946	0.546492	0.530877	0.533425	0.520387	0.517946	0.502264	0.555938	0.528417	0.550748	0.51349	0.544252	0.493254	0.510755	0.531403	0.495925	0.503015	0.565629	0.541465	0.515539
cg04521244	7	94286431	PEG10:TSS-DMR		0.531122		0.546568	0.635137	0.557701	0.528089	0.522405	0.54216	0.535971	0.551252	0.517625	0.540566	0.553481	0.541789	0.55899	0.579514	0.539334	0.576822	0.518002	0.527301	0.544397	0.54236	0.538572	0.552152	0.530862	0.54005
cg11562309	7	94286473	PEG10:TSS-DMR		0.464748		0.480561	0.544223	0.468218	0.445947	0.428173	0.481224	0.475838	0.462545	0.496968	0.491195	0.460899	0.47675	0.486142	0.486655	0.462062	0.487481	0.43413	0.447616	0.479654	0.471887	0.449027	0.469717	0.493729	0.449973
cg18898992	7	94286484	PEG10:TSS-DMR		0.505064		0.527846	0.576239	0.508426	0.51914	0.476064	0.535526	0.534758	0.52202	0.538384	0.510425	0.495094	0.49516	0.52717	0.515376	0.498842	0.526455	0.471904	0.462375	0.524307	0.520316	0.537571	0.519594	0.519376	0.470195
cg05096321	7	94286511	PEG10:TSS-DMR		0.525203		0.534864	0.616974	0.521155	0.509348	0.5353	0.545719	0.540384	0.520421	0.527219	0.54048	0.527787	0.527634	0.522601	0.560134	0.530413	0.54117	0.521939	0.487953	0.531805	0.509619	0.518178	0.534613	0.544225	0.519616
cg19663555	7	94286521	PEG10:TSS-DMR		0.546556		0.568353	0.640385	0.55688	0.534825	0.542727	0.59367	0.55382	0.573533	0.537292	0.559991	0.517808	0.55399	0.563664	0.578167	0.550436	0.586965	0.525835	0.526689	0.562631	0.542308	0.567688	0.561109	0.509799	0.54924
cg06695761	7	94286526	PEG10:TSS-DMR		0.53721		0.536171	0.619572	0.555373	0.506252	0.520848	0.526881	0.528789	0.542071	0.517112	0.523311	0.506198	0.545093	0.554937	0.559245	0.542901	0.571047	0.522015	0.49309	0.529704	0.546511	0.547993	0.553896	0.510015	0.523854
cg21853542	7	94286559	PEG10:TSS-DMR		0.565803		0.560979	0.626915	0.584305	0.539902	0.544059	0.580774	0.562934	0.577567	0.540259	0.555018	0.55213	0.574919	0.586229	0.592936	0.576854	0.603354	0.550832	0.497867	0.565264	0.579401	0.576087	0.568308	0.520558	0.572115
cg04634483	7	94286632	PEG10:TSS-DMR		0.529252		0.512124	0.626135	0.55931	0.48892	0.473421	0.545141	0.5192	0.540367	0.505847	0.538473	0.511852	0.532706	0.543001	0.544329	0.540642	0.562605	0.497482	0.500716	0.51984	0.537359	0.53547	0.557757	0.483818	0.520003
cg09890341	7	94286650	PEG10:TSS-DMR		0.506017		0.545007	0.564405	0.530089	0.516552	0.474656	0.532892	0.523296	0.533507	0.546146	0.492461	0.523947	0.50264	0.515074	0.554622	0.508275	0.528319	0.490441	0.512683	0.497241	0.5022	0.518277	0.536491	0.534782	0.502235
cg03436478	7	94286760	PEG10:TSS-DMR		0.473083		0.497625	0.532295	0.451692	0.471554	0.424169	0.512224	0.496192	0.493982	0.471088	0.486617	0.505196	0.449289	0.480029	0.439265	0.459365	0.546196	0.406785	0.483472	0.503857	0.510196	0.471108	0.522427	0.485135	0.442791
cg05509218	7	94286793	PEG10:TSS-DMR		0.52085		0.568194	0.579698	0.518829	0.564028	0.459696	0.563341	0.518154	0.572518	0.495303	0.512885	0.596522	0.545721	0.507547	0.512173	0.526967	0.577194	0.483266	0.559447	0.563365	0.52818	0.549158	0.560882	0.544008	0.540072
cg22924867	7	94286834	PEG10:TSS-DMR		0.473579		0.505044	0.561334	0.473271	0.434049	0.396899	0.484461	0.486964	0.505606	0.495713	0.474621	0.465403	0.487584	0.458549	0.427012	0.484264	0.50104	0.419644	0.491094	0.485905	0.470772	0.480541	0.497648	0.475698	0.479092
cg01169624	7	94286936	PEG10:TSS-DMR		0.525447		0.564813	0.692577	0.54752	0.521959	0.451212	0.57355	0.53533	0.585856	0.523165	0.575693	0.500537	0.555317	0.553318	0.487212	0.55783	0.53224	0.504473	0.569414	0.563643	0.524458	0.554701	0.603496	0.533007	0.530867
cg03682823	7	94286953	PEG10:TSS-DMR		0.506146		0.491769	0.441332	0.476504	0.478121	0.444429	0.492355	0.495367	0.511142	0.465106	0.519202	0.494243	0.475054	0.493086	0.428753	0.499377	0.532257	0.45266	0.483709	0.505386	0.495774	0.505709	0.540702	0.430617	0.504519
cg18139769	7	94286955	PEG10:TSS-DMR		0.509292		0.525707	0.465052	0.522301	0.476277	0.435863	0.509239	0.510348	0.510398	0.468461	0.51199	0.510259	0.46516	0.511443	0.437241	0.522337	0.535863	0.487044	0.50637	0.491102	0.51848	0.543267	0.541177	0.443952	0.527316
cg12397924	7	94287186	PEG10:TSS-DMR		0.370309		0.388393	0.303391	0.352348	0.328711	0.311643	0.351236	0.379922	0.371824	0.36896	0.397395	0.36756	0.351437	0.374602	0.269599	0.379765	0.42404	0.341974	0.361168	0.340717	0.355819	0.424952	0.41982	0.33349	0.359841
cg15696408	7	94287211	PEG10:TSS-DMR		0.252282		0.25175	0.163577	0.20548	0.225886	0.246893	0.248502	0.272289	0.291548	0.268727	0.291265	0.286816	0.235948	0.269272	0.151837	0.216224	0.313126	0.196697	0.222498	0.247626	0.249249	0.33519	0.274004	0.226303	0.222603
cg22820921	7	94287242	PEG10:TSS-DMR		0.350247		0.339142	0.294161	0.267001	0.324661	0.33121	0.370419	0.353167	0.351583	0.389298	0.387706	0.395603	0.337982	0.388474	0.269593	0.297586	0.434609	0.286754	0.298747	0.335873	0.360191	0.440311	0.355708	0.329957	0.320101
cg02501418	7	130130740	MEST:alt-TSS-DMR		0.562559		0.581731	0.602856	0.553491	0.523419	0.494821	0.484644	0.538737	0.570235	0.600831	0.559693	0.544651	0.57138	0.550301	0.541413	0.526287	0.580888	0.545397	0.576437	0.542887	0.554346	0.554007	0.576336	0.500795	0.547551
cg08229366	7	130130747	MEST:alt-TSS-DMR		0.583068		0.616171	0.582883	0.562171	0.594633	0.54568	0.551498	0.571373	0.629666	0.580451	0.559792	0.594362	0.543785	0.576104	0.56798	0.52451	0.622068	0.523643	0.520985	0.536207	0.591975	0.585198	0.599373	0.569549	0.556072
cg07224147	7	130130753	MEST:alt-TSS-DMR		0.533118		0.529178	0.539982	0.478566	0.473246	0.505837	0.451296	0.512605	0.521549	0.517121	0.520742	0.548401	0.503305	0.555517	0.487647	0.516833	0.570719	0.436113	0.477321	0.456822	0.5314	0.580149	0.574003	0.440165	0.480519
cg27417677	7	130130918	MEST:alt-TSS-DMR		0.528712		0.558714	0.584066	0.513678	0.46805	0.466058	0.506239	0.540149	0.52504	0.546362	0.521373	0.537372	0.538487	0.542172	0.483028	0.518309	0.553123	0.469919	0.542454	0.516648	0.522143	0.563024	0.536142	0.477362	0.503867
cg09003373	7	130130995	MEST:alt-TSS-DMR		0.395971		0.424458	0.416566	0.375045	0.358396	0.352389	0.356938	0.380779	0.401788	0.388696	0.38336	0.411043	0.386107	0.383822	0.442145	0.3953	0.420544	0.351488	0.389261	0.379084	0.403625	0.408697	0.433629	0.356702	0.367968
cg14088957	7	130131085	MEST:alt-TSS-DMR		0.398335		0.405347	0.476361	0.396505	0.353472	0.367368	0.320858	0.394863	0.384099	0.411801	0.407602	0.398087	0.375697	0.377992	0.417631	0.407681	0.425042	0.35221	0.369912	0.371267	0.397464	0.3929	0.401424	0.365747	0.382432
cg06100421	7	130131136	MEST:alt-TSS-DMR		0.445046		0.446143	0.481942	0.438866	0.417475	0.429721	0.389364	0.441468	0.443468	0.439275	0.460847	0.45265	0.445235	0.437472	0.501922	0.446496	0.479172	0.397573	0.443849	0.422684	0.436401	0.446884	0.47201	0.429675	0.449518
cg20297423	7	130131138	MEST:alt-TSS-DMR		0.427327		0.43088	0.416636	0.436327	0.371483	0.381861	0.367491	0.408646	0.414255	0.414342	0.424569	0.431015	0.42441	0.405264	0.46202	0.400122	0.47293	0.359547	0.428807	0.411547	0.39194	0.447885	0.44677	0.359092	0.408204
cg05369791	7	130131146	MEST:alt-TSS-DMR		0.457345		0.480355	0.430122	0.436189	0.410955	0.440501	0.41762	0.4683	0.439704	0.446008	0.46375	0.464898	0.457621	0.461471	0.527931	0.436188	0.457922	0.395207	0.419832	0.452656	0.471564	0.472399	0.460618	0.433478	0.427245
cg08734637	7	130131189	MEST:alt-TSS-DMR		0.478629		0.503924	0.433325	0.457273	0.469074	0.472943	0.456943	0.503976	0.501311	0.471497	0.502437	0.513387	0.472535	0.471626	0.421252	0.467981	0.515232	0.39834	0.469407	0.463981	0.502284	0.510719	0.510115	0.462132	0.479947
cg13917504	7	130131258	MEST:alt-TSS-DMR		0.501799		0.501351	0.488068	0.488243	0.450295	0.441899	0.47454	0.504111	0.499374	0.453728	0.523089	0.490071	0.501136	0.496047	0.403395	0.493378	0.541041	0.408117	0.492842	0.466913	0.505548	0.529415	0.530323	0.454178	0.494426
cg25407198	7	130131268	MEST:alt-TSS-DMR		0.504595		0.498737	0.507446	0.503282	0.465632	0.436146	0.471934	0.514821	0.497427	0.445781	0.516623	0.516903	0.501006	0.483236	0.452389	0.505031	0.545385	0.424704	0.498568	0.464826	0.501882	0.528527	0.547611	0.482422	0.523915
cg21667116	7	130131359	MEST:alt-TSS-DMR		0.453036		0.438292	0.511306	0.44811	0.408222	0.43151	0.429749	0.449127	0.461784	0.419037	0.465609	0.455315	0.48904	0.426622	0.484886	0.484832	0.512389	0.406499	0.468833	0.443039	0.441657	0.443689	0.460286	0.463852	0.443846
cg23156962	7	130131367	MEST:alt-TSS-DMR		0.416498		0.409584	0.445628	0.407847	0.388114	0.424595	0.382354	0.41761	0.421716	0.379706	0.437443	0.374928	0.449188	0.404008	0.472131	0.429194	0.459784	0.389435	0.424674	0.408531	0.403371	0.419191	0.422022	0.429731	0.389684
cg04678950	7	130131403	MEST:alt-TSS-DMR		0.508188		0.487538	0.529424	0.493747	0.478655	0.53208	0.478912	0.490674	0.502618	0.45285	0.516359	0.515628	0.538546	0.505221	0.603865	0.503831	0.550425	0.465388	0.490088	0.512374	0.496669	0.518532	0.539556	0.513825	0.4906
cg17079325	7	130131480	MEST:alt-TSS-DMR		0.57046		0.551086	0.592937	0.5636	0.530649	0.511612	0.540317	0.565121	0.545841	0.511399	0.587428	0.576564	0.564515	0.559667	0.562288	0.562968	0.604861	0.481996	0.546783	0.562864	0.557607	0.579802	0.601577	0.512541	0.560152
cg04344875	7	130131484	MEST:alt-TSS-DMR		0.595862		0.608206	0.570226	0.561685	0.530635	0.534614	0.548998	0.589929	0.558966	0.538485	0.595687	0.602716	0.599911	0.586222	0.564727	0.57914	0.625009	0.492473	0.58086	0.583478	0.584593	0.607551	0.613407	0.544481	0.574999
cg00286878	7	130131633	MEST:alt-TSS-DMR		0.574075		0.573236	0.590066	0.563161	0.485513	0.545443	0.53267	0.544161	0.556788	0.501677	0.60351	0.587033	0.564172	0.580662	0.559285	0.598931	0.627698	0.497459	0.53322	0.563948	0.549477	0.606385	0.609559	0.535061	0.556121
cg12347392	7	130131676	MEST:alt-TSS-DMR		0.522742		0.512057	0.614739	0.469925	0.524308	0.53798	0.495826	0.541854	0.44493	0.49051	0.5663	0.532477	0.533514	0.50373	0.436557	0.511464	0.583151	0.428273	0.480607	0.527731	0.528562	0.524244	0.549632	0.546765	0.441071
cg04786207	7	130131691	MEST:alt-TSS-DMR		0.561825		0.569024	0.644209	0.517742	0.501475	0.557167	0.542683	0.570349	0.541406	0.540004	0.630602	0.546785	0.567062	0.579092	0.528282	0.531041	0.570977	0.447467	0.507593	0.557431	0.540196	0.554936	0.568891	0.570933	0.513199
cg19386484	7	130131709	MEST:alt-TSS-DMR		0.53354		0.492945	0.581354	0.497514	0.45275	0.51144	0.523177	0.530164	0.490014	0.494821	0.548861	0.493966	0.474262	0.484792	0.521678	0.497869	0.577485	0.44043	0.475667	0.543071	0.510151	0.544859	0.566325	0.571828	0.478633
cg26708559	7	130131730	MEST:alt-TSS-DMR		0.507208		0.48954	0.486952	0.489329	0.426036	0.450522	0.475892	0.512904	0.488014	0.434564	0.527033	0.499364	0.471982	0.523074	0.439531	0.512919	0.557015	0.418506	0.483535	0.465411	0.491763	0.532901	0.539149	0.42107	0.489274
cg22705386	7	130131797	MEST:alt-TSS-DMR		0.540014		0.546618	0.547515	0.513968	0.486248	0.491816	0.517116	0.535872	0.533638	0.491413	0.556448	0.531337	0.577195	0.524443	0.532845	0.530061	0.606571	0.450689	0.541565	0.522919	0.512486	0.548994	0.556779	0.508415	0.512484
cg06212135	7	130131826	MEST:alt-TSS-DMR		0.559992		0.569515	0.556364	0.539691	0.525086	0.557896	0.505303	0.557635	0.539378	0.535783	0.552508	0.544334	0.529247	0.559193	0.565441	0.518403	0.578372	0.472338	0.582461	0.527597	0.542742	0.545625	0.575543	0.52858	0.512932
cg10249538	7	130131829	MEST:alt-TSS-DMR		0.60035		0.638464	0.571515	0.611031	0.571597	0.612789	0.579522	0.577789	0.613814	0.558521	0.603584	0.619486	0.564553	0.608991	0.633183	0.564139	0.621356	0.487906	0.597195	0.580289	0.584719	0.659566	0.621476	0.593902	0.568028
cg16823958	7	130131869	MEST:alt-TSS-DMR		0.608646		0.613051	0.634721	0.587072	0.587971	0.58483	0.558579	0.621425	0.59968	0.567135	0.604941	0.614795	0.61598	0.609281	0.625293	0.562164	0.587444	0.52151	0.614406	0.587261	0.590111	0.623391	0.643964	0.608966	0.566975
cg27338480	7	130131885	MEST:alt-TSS-DMR		0.582369		0.608215	0.604418	0.561098	0.573411	0.556231	0.564777	0.597623	0.579704	0.555805	0.576323	0.590706	0.556733	0.572909	0.56558	0.547263	0.602169	0.518696	0.584996	0.580103	0.59517	0.60493	0.586858	0.557276	0.562685
cg09080913	7	130131887	MEST:alt-TSS-DMR		0.624561		0.662014	0.60594	0.587627	0.592926	0.602773	0.577917	0.623234	0.63503	0.58162	0.607151	0.625655	0.635487	0.618594	0.579425	0.587123	0.603232	0.543032	0.60322	0.590731	0.60031	0.621202	0.642736	0.593176	0.612495
cg13104298	7	130131905	MEST:alt-TSS-DMR		0.611662		0.62597	0.592994	0.575458	0.55671	0.559484	0.567379	0.612665	0.593083	0.567376	0.611982	0.597245	0.590967	0.623683	0.565328	0.5868	0.62712	0.510087	0.604881	0.595431	0.611689	0.635893	0.618484	0.588471	0.575656
cg20050761	7	130131923	MEST:alt-TSS-DMR		0.492041		0.50237	0.459171	0.458967	0.485062	0.483075	0.483515	0.478223	0.516818	0.474803	0.486253	0.505346	0.494495	0.5133	0.481727	0.472893	0.51745	0.45354	0.472566	0.500588	0.496945	0.512824	0.48874	0.496148	0.47862
cg07870293	7	130131931	MEST:alt-TSS-DMR		0.527815		0.55211	0.499652	0.513165	0.508383	0.51169	0.506993	0.520431	0.516655	0.496276	0.541185	0.557762	0.534591	0.551957	0.502044	0.514574	0.557082	0.488843	0.49476	0.508049	0.523275	0.53686	0.548651	0.512604	0.528879
cg05556276	7	130132161	MEST:alt-TSS-DMR		0.552549		0.569723	0.548971	0.516875	0.521478	0.534163	0.527655	0.569075	0.545732	0.53507	0.577831	0.561425	0.556414	0.558437	0.540342	0.535813	0.555661	0.532834	0.558039	0.542157	0.557088	0.563431	0.55887	0.568057	0.558674
cg17580798	7	130132199	MEST:alt-TSS-DMR		0.548326		0.566435	0.567934	0.530343	0.523749	0.518607	0.522725	0.573333	0.548009	0.516081	0.577893	0.553203	0.565366	0.556462	0.531532	0.527352	0.574356	0.475392	0.53588	0.541291	0.556371	0.574248	0.566719	0.538792	0.551332
cg05862114	7	130132259	MEST:alt-TSS-DMR		0.529423		0.553952	0.560907	0.50176	0.500755	0.512733	0.493991	0.519456	0.530915	0.499631	0.55132	0.564076	0.518014	0.536911	0.534949	0.48681	0.550486	0.472742	0.506914	0.531801	0.534305	0.549127	0.538403	0.551154	0.504547
cg01784351	7	130132265	MEST:alt-TSS-DMR		0.464312		0.502521	0.511439	0.43847	0.449746	0.447755	0.446614	0.47023	0.46642	0.437548	0.476283	0.504992	0.475634	0.466809	0.498304	0.469694	0.476741	0.40407	0.437653	0.444868	0.450461	0.486339	0.473098	0.487172	0.465421
cg27589003	7	130132286	MEST:alt-TSS-DMR		0.402048		0.414751	0.392588	0.342614	0.362973	0.40958	0.407734	0.408066	0.353874	0.397989	0.428661	0.475092	0.412347	0.438849	0.359581	0.329503	0.443389	0.347401	0.335776	0.39667	0.40788	0.468471	0.392237	0.412388	0.347921
cg19344806	7	130132298	MEST:alt-TSS-DMR		0.555038		0.587253	0.590026	0.540137	0.528519	0.526001	0.513711	0.557264	0.558225	0.514568	0.576527	0.573019	0.545729	0.58034	0.586735	0.538786	0.587196	0.510717	0.523633	0.561853	0.548484	0.544804	0.563328	0.5203	0.562266
cg23714917	7	130132305	MEST:alt-TSS-DMR		0.600545		0.627614	0.629672	0.573751	0.591543	0.565847	0.605128	0.598388	0.609275	0.566029	0.597886	0.606132	0.595735	0.607366	0.578928	0.596621	0.622451	0.608916	0.595936	0.596058	0.595214	0.564813	0.603203	0.568131	0.606017
cg21200654	7	130132319	MEST:alt-TSS-DMR		0.566272		0.568897	0.616557	0.546313	0.513416	0.535004	0.544042	0.557809	0.540451	0.506545	0.592724	0.62124	0.567088	0.555443	0.550439	0.556928	0.601818	0.525194	0.543769	0.552969	0.571882	0.572426	0.577516	0.492113	0.550499
cg25519926	7	130132360	MEST:alt-TSS-DMR		0.590466		0.600685	0.649743	0.561471	0.541525	0.579569	0.547881	0.587857	0.584444	0.529271	0.585993	0.59668	0.609241	0.603992	0.636977	0.579863	0.621138	0.550971	0.546694	0.592945	0.612321	0.627307	0.601683	0.566636	0.581261
cg22592140	7	130132419	MEST:alt-TSS-DMR		0.40761		0.400144	0.456839	0.403687	0.372833	0.364291	0.389205	0.421297	0.410577	0.384561	0.429122	0.441696	0.426925	0.418726	0.405163	0.364965	0.481046	0.363406	0.502247	0.401749	0.419379	0.409766	0.431177	0.376789	0.35922
cg03588221	7	130132422	MEST:alt-TSS-DMR		0.564891		0.556119	0.598951	0.54469	0.516158	0.532953	0.546391	0.558175	0.550553	0.528381	0.568379	0.571494	0.589392	0.56535	0.583723	0.565909	0.606039	0.55291	0.540177	0.575152	0.569081	0.549814	0.579263	0.546463	0.565025
cg13986840	7	130132453	MEST:alt-TSS-DMR		0.451552		0.513514	0.38823	0.392887	0.431502	0.368144	0.399255	0.42929	0.514923	0.374938	0.456141	0.41106	0.496829	0.493228	0.435295	0.477052	0.524172	0.470291	0.411985	0.482681	0.469764	0.449263	0.432167	0.372584	0.420583
cg14952237	7	130132790	MEST:alt-TSS-DMR		0.596666		0.638647	0.61702	0.557922	0.583882	0.556971	0.567566	0.603862	0.624512	0.543566	0.583363	0.59006	0.646801	0.658967	0.601328	0.615511	0.665451	0.605333	0.576628	0.618532	0.585062	0.57373	0.60152	0.565603	0.539281
cg05260959	7	130133110	MEST:alt-TSS-DMR		0.57838		0.590985	0.543374	0.517913	0.5551	0.519347	0.565327	0.560439	0.597487	0.533509	0.591603	0.532532	0.612068	0.600003	0.55488	0.599317	0.607608	0.583904	0.523227	0.599566	0.577541	0.559368	0.566297	0.521027	0.57436
cg05719902	7	138348774	SVOPL		0.454297		0.455879	0.380053	0.420116	0.396636	0.29751	0.371054	0.401452	0.351125	0.374867	0.376528	0.373536	0.14781	0.155968	0.336684	0.46206	0.490466	0.406112	0.363253	0.443436	0.454674	0.483393	0.437654	0.249582	0.497022
cg10184328	7	138349158	SVOPL		0.574892		0.565172	0.600155	0.536157	0.563928	0.413429	0.610182	0.539698	0.379816	0.562318	0.502664	0.470357	0.105831	0.0776858	0.434473	0.57613	0.630851	0.60108	0.430968	0.648635	0.609682	0.62622	0.554974	0.292049	0.650557
cg23085143	7	138349443	SVOPL		0.528062		0.547919	0.512348	0.453233	0.495965	0.320169	0.474632	0.463624	0.35052	0.509885	0.421079	0.425363	0.068195	0.0433271	0.333876	0.579848	0.541324	0.559851	0.370587	0.55125	0.589817	0.581468	0.513741	0.23504	0.573361
cg25780543	7	154862770	HTR5A:TSS-DMR		0.30061		0.361331	0.291475	0.292488	0.316281	0.318119	0.282205	0.291499	0.302743	0.303916	0.328641	0.269444	0.246067	0.309801	0.27909	0.296614	0.34634	0.272223	0.27048	0.275966	0.286306	0.290034	0.276797	0.27236	0.3652
cg00852398	7	154862969	HTR5A:TSS-DMR		0.492758		0.511099	0.465003	0.465772	0.55976	0.493233	0.475029	0.508413	0.510065	0.483353	0.506204	0.492397	0.38443	0.515918	0.476081	0.457798	0.523993	0.473092	0.467025	0.44603	0.475831	0.494684	0.496808	0.483454	0.479521
cg25058023	7	154863176	HTR5A:TSS-DMR		0.483752		0.518673	0.541803	0.496909	0.587045	0.525733	0.400192	0.474534	0.46065	0.491602	0.471077	0.466895	0.387278	0.557477	0.477993	0.423586	0.460624	0.461547	0.44638	0.493063	0.453059	0.466071	0.465944	0.435447	0.517425
cg03024742	7	154863244	HTR5A:TSS-DMR		0.552572		0.618689	0.589614	0.500302	0.604818	0.540548	0.506287	0.523227	0.515347	0.551636	0.580414	0.544288	0.488533	0.514431	0.568309	0.506733	0.60069	0.498449	0.493512	0.578803	0.540583	0.499567	0.512276	0.494395	0.531629
cg10538202	7	154863338	HTR5A:TSS-DMR		0.566577		0.627902	0.693856	0.51209	0.700835	0.577634	0.567722	0.508607	0.613827	0.567066	0.568628	0.55447	0.555405	0.6662	0.582774	0.5709	0.603431	0.500967	0.575821	0.562783	0.542516	0.56128	0.561592	0.510384	0.542268
cg09623773	7	154863381	HTR5A:TSS-DMR		0.609997		0.647524	0.849577	0.611835	0.73244	0.737457	0.578095	0.593192	0.719282	0.668004	0.686473	0.494567	0.614663	0.649162	0.558911	0.554739	0.63662	0.61637	0.616799	0.735991	0.597794	0.540176	0.58598	0.642478	0.76195
cg11496432	8	37605359	ERLIN2:Int6-DMR		0.537435		0.577181	0.511957	0.500595	0.440478	0.481192	0.523227	0.537719	0.525376	0.589845	0.595375	0.496657	0.477282	0.54325	0.485621	0.578802	0.599307	0.524886	0.51708	0.469804	0.542212	0.504911	0.474542	0.510433	0.484201
cg13346869	8	37605517	ERLIN2:Int6-DMR		0.405442		0.476061	0.322401	0.346253	0.240041	0.295128	0.420398	0.376122	0.429986	0.433163	0.495505	0.350293	0.23238	0.412172	0.293379	0.454631	0.50992	0.369947	0.432222	0.264679	0.426723	0.296758	0.31186	0.350647	0.321488
cg05020125	8	37605552	ERLIN2:Int6-DMR		0.386292		0.390802	0.316219	0.35255	0.252778	0.323118	0.34823	0.359998	0.355588	0.375685	0.428462	0.371833	0.250189	0.384568	0.259854	0.413798	0.438495	0.357796	0.340326	0.315967	0.405134	0.348491	0.342053	0.298747	0.360485
cg21505509	8	37605717	ERLIN2:Int6-DMR		0.490598		0.523619	0.4585	0.422863	0.321303	0.494758	0.498661	0.475148	0.428123	0.516768	0.530204	0.428827	0.382001	0.472976	0.545545	0.535564	0.530313	0.463546	0.411997	0.375353	0.530331	0.422496	0.429287	0.411249	0.494149
cg08247852	8	37605783	ERLIN2:Int6-DMR		0.468767		0.500198	0.41996	0.459271	0.359854	0.398105	0.457745	0.45237	0.413008	0.513683	0.505163	0.412596	0.318998	0.502713	0.508289	0.505657	0.514554	0.469749	0.411676	0.377215	0.474191	0.403851	0.399828	0.348196	0.416591
cg00450319	8	37605978	ERLIN2:Int6-DMR		0.531581		0.598415	0.583052	0.52049	0.444348	0.511402	0.557516	0.532087	0.53304	0.585821	0.614463	0.514219	0.535619	0.600592	0.467083	0.523547	0.549217	0.554804	0.498079	0.490183	0.543767	0.467971	0.477445	0.498581	0.50067
cg21926091	8	141108607	PEG13:TSS-DMR		0.602393		0.633122	0.743703	0.534551	0.555324	0.587249	0.579431	0.638599	0.613928	0.617398	0.640002	0.586486	0.671331	0.61282	0.663892	0.644247	0.681394	0.564374	0.60915	0.674683	0.58266	0.584978	0.645504	0.643144	0.592268
cg22502459	8	141108998	PEG13:TSS-DMR		0.570705		0.541266	0.684918	0.559689	0.561517	0.591051	0.520722	0.580283	0.56277	0.634701	0.605225	0.537691	0.595984	0.587773	0.656089	0.60722	0.631099	0.604262	0.570431	0.572233	0.574339	0.553268	0.566375	0.620625	0.556007
cg13713522	8	141109051	PEG13:TSS-DMR		0.640514		0.657762	0.786402	0.615683	0.612847	0.67501	0.625214	0.646214	0.5697	0.701886	0.666027	0.644092	0.669307	0.643738	0.751221	0.653673	0.666937	0.61504	0.653483	0.647735	0.649291	0.649642	0.652128	0.714997	0.628657
cg07878171	8	141109731	PEG13:TSS-DMR		0.575915		0.576522	0.642146	0.571821	0.55252	0.577874	0.55792	0.55604	0.551096	0.568104	0.627224	0.547323	0.620047	0.539319	0.583581	0.6363	0.662311	0.593	0.560906	0.581372	0.578683	0.53775	0.606406	0.62207	0.580001
cg03803002	8	141110260	PEG13:TSS-DMR		0.530712		0.521549	0.651152	0.518164	0.549564	0.525671	0.513212	0.538413	0.507202	0.517876	0.548775	0.514634	0.627718	0.513698	0.636901	0.565497	0.570691	0.53481	0.511057	0.562216	0.521231	0.527642	0.544399	0.54337	0.532907
cg00155882	8	141110747	PEG13:TSS-DMR		0.44142		0.415565	0.471127	0.409605	0.394243	0.389503	0.414742	0.442043	0.449674	0.448326	0.478637	0.438846	0.46265	0.432881	0.470828	0.451956	0.4994	0.385448	0.432065	0.418101	0.430803	0.469419	0.464672	0.43116	0.445155
cg22807877	8	141110900	PEG13:TSS-DMR		0.439972		0.411376	0.524841	0.420476	0.393766	0.431444	0.408246	0.440006	0.445144	0.416747	0.464751	0.436137	0.465162	0.411875	0.509701	0.445987	0.493734	0.379057	0.440072	0.416094	0.442116	0.421256	0.447347	0.484433	0.411844
cg08626916	8	141111080	PEG13:TSS-DMR		0.481145		0.48464	0.586697	0.46302	0.485683	0.480032	0.507029	0.525159	0.472847	0.538802	0.499614	0.483056	0.521491	0.45228	0.528601	0.505204	0.48793	0.42745	0.475989	0.472748	0.487799	0.449041	0.479976	0.541132	0.451171
cg14127626	9	98075481	FANCC:Int1-DMR		0.478856		0.477996	0.105396	0.411059	0.488094	0.432023	0.490926	0.516355	0.431234	0.446807	0.535172	0.53544	0.0708187	0.0863671	0.528036	0.492517	0.569927	0.391059	0.359918	0.526755	0.540623	0.523358	0.49631	0.38021	0.446877
cg21891967	9	98075492	FANCC:Int1-DMR		0.440405		0.435221	0.0805659	0.446775	0.459918	0.328872	0.412156	0.404207	0.389756	0.399336	0.455857	0.447686	0.130156	0.140364	0.430983	0.469866	0.493154	0.374423	0.374681	0.44603	0.458287	0.446071	0.444967	0.302851	0.411632
cg20365618	10	121578384	INPP5F:Int2-DMR		0.612057		0.611453	0.529806	0.580423	0.589522	0.5098	0.588617	0.531299	0.65353	0.571597	0.569335	0.596854	0.55559	0.589623	0.519676	0.601832	0.608653	0.567307	0.553974	0.603078	0.619178	0.533779	0.548998	0.614513	0.578145
cg02857557	10	121578561	INPP5F:Int2-DMR		0.697762		0.732286	0.686423	0.659544	0.720245	0.717029	0.62266	0.635151	0.69021	0.704771	0.68081	0.689205	0.712482	0.677512	0.691254	0.705921	0.706168	0.654656	0.664058	0.661962	0.658659	0.635304	0.681239	0.722024	0.650644
cg11753499	11	2019079	H19/IGF2:IG-DMR		0.529209		0.53099	0.496494	0.497842	0.543948	0.54003	0.535927	0.489318	0.520777	0.523485	0.537915	0.484953	0.563308	0.53786	0.53062	0.503702	0.567147	0.493697	0.459973	0.515533	0.548862	0.544003	0.542945	0.568133	0.521294
cg13210239	11	2019090	H19/IGF2:IG-DMR		0.51566		0.515626	0.505374	0.515858	0.530929	0.5715	0.48333	0.533937	0.474819	0.546363	0.55555	0.51319	0.531802	0.534888	0.519177	0.51155	0.51518	0.504454	0.467286	0.540275	0.522308	0.50151	0.52855	0.581022	0.481085
cg17985533	11	2019116	H19/IGF2:IG-DMR		0.624058		0.608463	0.607953	0.531061	0.602917	0.690298	0.596208	0.679299	0.574103	0.615503	0.641717	0.680468	0.587805	0.647881	0.704034	0.585153	0.705272	0.618258	0.588943	0.608317	0.635274	0.664433	0.649975	0.650441	0.548737
cg15922305	11	2019129	H19/IGF2:IG-DMR		0.612787		0.59503	0.592707	0.556583	0.581106	0.625002	0.600187	0.637176	0.591713	0.620329	0.635615	0.60817	0.625933	0.645058	0.651445	0.605904	0.658223	0.538916	0.585404	0.618951	0.601894	0.614438	0.620854	0.632702	0.615564
cg25289899	11	2019167	H19/IGF2:IG-DMR		0.49832		0.491372	0.539294	0.458705	0.492374	0.519532	0.503501	0.517456	0.511948	0.488255	0.478886	0.528492	0.537964	0.527227	0.584872	0.486605	0.563433	0.473743	0.451484	0.492804	0.500529	0.516655	0.500786	0.50628	0.481484
cg09701145	11	2019436	H19/IGF2:IG-DMR		0.571574		0.584416	0.567934	0.566058	0.54785	0.557	0.560956	0.576928	0.569165	0.54877	0.595584	0.579881	0.602542	0.58554	0.569952	0.575183	0.600244	0.550076	0.579118	0.577715	0.580021	0.596597	0.582947	0.57509	0.573915
cg25437674	11	2019452	H19/IGF2:IG-DMR		0.457136		0.464506	0.461944	0.43866	0.403063	0.425742	0.43118	0.465954	0.433603	0.423861	0.47128	0.472858	0.466475	0.47087	0.470101	0.459536	0.509876	0.441083	0.458665	0.452501	0.457576	0.471762	0.467541	0.410877	0.452002
cg17769238	11	2019568	H19/IGF2:IG-DMR		0.513781		0.516447	0.525787	0.485812	0.46423	0.458753	0.486318	0.520922	0.505874	0.488488	0.534302	0.501983	0.522733	0.50762	0.433551	0.484236	0.551445	0.466165	0.526234	0.512293	0.491036	0.518192	0.54973	0.464939	0.493717
cg04975775	11	2019587	H19/IGF2:IG-DMR		0.536047		0.475728	0.534955	0.530134	0.501616	0.515047	0.45459	0.589215	0.451831	0.600358	0.556663	0.549965	0.505468	0.527661	0.523316	0.548479	0.564948	0.407573	0.543135	0.548829	0.548045	0.599686	0.530981	0.51997	0.511055
cg15886040	11	2019606	H19/IGF2:IG-DMR		0.577828		0.538257	0.584478	0.552707	0.547233	0.54913	0.51066	0.584522	0.514802	0.628517	0.58083	0.579709	0.54163	0.552499	0.611073	0.622249	0.596984	0.475216	0.62477	0.566563	0.582191	0.623457	0.591877	0.563896	0.566593
cg10154633	11	2019624	H19/IGF2:IG-DMR		0.577504		0.604024	0.60961	0.549215	0.554093	0.558925	0.562667	0.58025	0.591665	0.555739	0.586105	0.570961	0.602635	0.573691	0.536569	0.553442	0.591459	0.526522	0.543295	0.578893	0.571557	0.582289	0.590601	0.563537	0.577837
cg26469586	11	2019626	H19/IGF2:IG-DMR		0.467541		0.469013	0.512958	0.459726	0.425038	0.445549	0.449073	0.470933	0.471905	0.447493	0.493086	0.478996	0.479489	0.460904	0.411722	0.46511	0.510209	0.432322	0.461398	0.458456	0.458307	0.476308	0.508966	0.451811	0.471885
cg24409677	11	2019655	H19/IGF2:IG-DMR		0.593163		0.603311	0.617122	0.583538	0.559263	0.589928	0.569399	0.601638	0.589373	0.587108	0.61594	0.60276	0.596941	0.586526	0.561843	0.595915	0.624287	0.563008	0.594118	0.582341	0.579812	0.597216	0.62207	0.563243	0.581579
cg16303279	11	2019667	H19/IGF2:IG-DMR		0.553828		0.559495	0.603591	0.518698	0.522393	0.533899	0.532541	0.560648	0.544018	0.571077	0.575962	0.559539	0.582828	0.543701	0.533805	0.536552	0.575944	0.504845	0.55842	0.535951	0.545863	0.565886	0.573521	0.544826	0.542992
cg02694715	11	2019730	H19/IGF2:IG-DMR		0.598789		0.597115	0.610692	0.590093	0.576883	0.602897	0.588344	0.588889	0.59526	0.597289	0.605111	0.618634	0.634109	0.598597	0.59836	0.581843	0.611356	0.585895	0.591076	0.594215	0.596292	0.60148	0.601671	0.584641	0.588963
cg11735853	11	2019732	H19/IGF2:IG-DMR		0.522068		0.518784	0.498407	0.474663	0.490515	0.517445	0.514298	0.528011	0.506987	0.515246	0.560152	0.539782	0.542109	0.527319	0.481934	0.477076	0.55003	0.466676	0.448053	0.488302	0.511255	0.552267	0.542272	0.507088	0.506737
cg01977486	11	2019736	H19/IGF2:IG-DMR		0.609792		0.608022	0.624028	0.574523	0.545236	0.561243	0.573066	0.593726	0.597728	0.586435	0.624033	0.606433	0.60026	0.607403	0.556826	0.598254	0.650937	0.574297	0.613316	0.589401	0.603991	0.625977	0.636242	0.558646	0.624077
cg25838645	11	2019798	H19/IGF2:IG-DMR		0.568167		0.558913	0.559506	0.513924	0.542655	0.55201	0.556306	0.570792	0.556383	0.564432	0.591109	0.589616	0.597758	0.58528	0.531301	0.547075	0.623419	0.501528	0.53752	0.558013	0.574112	0.595849	0.582696	0.565999	0.544501
cg13581483	11	2019823	H19/IGF2:IG-DMR		0.542186		0.561615	0.557864	0.53024	0.519933	0.532953	0.548488	0.545966	0.538827	0.537112	0.560956	0.54916	0.562325	0.557397	0.523276	0.52231	0.591661	0.512298	0.553467	0.525644	0.535116	0.555835	0.555416	0.541106	0.531339
cg04088212	11	2019859	H19/IGF2:IG-DMR		0.615136		0.641306	0.60152	0.582501	0.553818	0.591097	0.611027	0.631579	0.601829	0.613715	0.659207	0.63118	0.669094	0.619842	0.597963	0.614725	0.676229	0.562263	0.619212	0.594605	0.608387	0.644297	0.642798	0.646207	0.621717
cg01539474	11	2019862	H19/IGF2:IG-DMR		0.558431		0.597463	0.579926	0.518246	0.485511	0.515824	0.527152	0.568167	0.554162	0.531794	0.574431	0.538339	0.58581	0.546484	0.47478	0.585795	0.607178	0.497605	0.552413	0.5694	0.52406	0.572616	0.589907	0.546411	0.559882
cg18362496	11	2019930	H19/IGF2:IG-DMR		0.4405		0.481977	0.454617	0.401373	0.401583	0.425526	0.443557	0.446354	0.449567	0.402228	0.468861	0.435675	0.486105	0.454367	0.43353	0.450902	0.504535	0.44376	0.429508	0.420822	0.431795	0.437786	0.455136	0.444339	0.45397
cg24605090	11	2019943	H19/IGF2:IG-DMR		0.493176		0.535582	0.580484	0.46067	0.429726	0.466775	0.525378	0.47562	0.507183	0.447174	0.516816	0.479931	0.572323	0.484979	0.464609	0.516647	0.54817	0.48979	0.478135	0.47894	0.476534	0.500577	0.488608	0.500838	0.521157
cg04817190	11	2020028	H19/IGF2:IG-DMR		0.581788		0.602418	0.657711	0.601839	0.549168	0.558457	0.589658	0.595676	0.586831	0.569814	0.618211	0.644257	0.616072	0.58614	0.577196	0.57298	0.632595	0.519534	0.538859	0.553091	0.566025	0.58564	0.59505	0.62443	0.56366
cg06749854	11	2020030	H19/IGF2:IG-DMR		0.549014		0.589905	0.629557	0.541379	0.478173	0.529625	0.544912	0.540458	0.553424	0.537071	0.578917	0.550038	0.594049	0.534691	0.567099	0.551894	0.589741	0.513329	0.558248	0.54659	0.526738	0.55075	0.568992	0.543517	0.563621
cg24510613	11	2020036	H19/IGF2:IG-DMR		0.509814		0.520265	0.575418	0.482335	0.46412	0.494265	0.48174	0.528358	0.498835	0.484021	0.527048	0.509131	0.548434	0.531666	0.481316	0.525456	0.562832	0.480066	0.512938	0.490861	0.495009	0.512926	0.51364	0.492439	0.506819
cg16675558	11	2020101	H19/IGF2:IG-DMR		0.736517		0.784608	0.757503	0.690231	0.669957	0.744118	0.765542	0.734371	0.76854	0.685926	0.762973	0.736146	0.808838	0.755526	0.687668	0.755807	0.775323	0.777855	0.728825	0.712375	0.694987	0.742707	0.724054	0.718536	0.760058
cg03996735	11	2020104	H19/IGF2:IG-DMR		0.733084		0.793657	0.847193	0.664125	0.709797	0.715885	0.770294	0.738172	0.782156	0.711551	0.749052	0.725557	0.80357	0.758579	0.714223	0.749176	0.784461	0.775865	0.680437	0.702218	0.706588	0.687128	0.67598	0.752388	0.750899
cg18104242	11	2020118	H19/IGF2:IG-DMR		0.696332		0.776192	0.82042	0.603484	0.635246	0.657962	0.762307	0.704378	0.717367	0.651764	0.732663	0.687108	0.749882	0.687888	0.640913	0.711669	0.813945	0.776538	0.682894	0.688991	0.643964	0.660536	0.669017	0.696146	0.759458
cg27300742	11	2020129	H19/IGF2:IG-DMR		0.548531		0.578046	0.705582	0.506539	0.52608	0.526317	0.593934	0.540304	0.5736	0.524785	0.545846	0.544794	0.619127	0.54068	0.582693	0.59265	0.605527	0.615444	0.544309	0.527821	0.522202	0.534638	0.517372	0.557069	0.583712
cg25281616	11	2020279	H19/IGF2:IG-DMR		0.546223		0.578553	0.585441	0.524971	0.500477	0.493495	0.558606	0.55325	0.533457	0.491383	0.568841	0.529506	0.604554	0.569192	0.505991	0.581116	0.644971	0.566027	0.520035	0.530757	0.509101	0.533591	0.546025	0.53077	0.570536
cg01895612	11	2020286	H19/IGF2:IG-DMR		0.51873		0.524414	0.558062	0.491878	0.493562	0.488315	0.529041	0.503056	0.514511	0.469681	0.534759	0.501045	0.540698	0.518039	0.505247	0.551394	0.589056	0.523398	0.497971	0.496636	0.492863	0.511148	0.50711	0.487778	0.532886
cg23476401	11	2020296	H19/IGF2:IG-DMR		0.536047		0.589816	0.622985	0.482687	0.498495	0.497872	0.555482	0.530672	0.537749	0.473338	0.513748	0.511231	0.592142	0.538776	0.46518	0.550322	0.639629	0.600927	0.493151	0.497056	0.502503	0.518192	0.511889	0.571759	0.560736
cg00237904	11	2020314	H19/IGF2:IG-DMR		0.48614		0.54262	0.684323	0.430633	0.468489	0.450102	0.517566	0.477529	0.49613	0.4292	0.509149	0.440136	0.563406	0.483751	0.505235	0.509135	0.568738	0.558401	0.453513	0.496168	0.451936	0.464603	0.463425	0.52951	0.488278
cg25821896	11	2020417	H19/IGF2:IG-DMR		0.530446		0.556299	0.541411	0.507621	0.472397	0.514705	0.51324	0.530415	0.492409	0.482099	0.553692	0.52375	0.565371	0.541049	0.479763	0.522965	0.611079	0.517271	0.512296	0.530966	0.507479	0.539183	0.546796	0.531158	0.533794
cg18454954	11	2020537	H19/IGF2:IG-DMR		0.45258		0.43556	0.465603	0.40763	0.398439	0.420547	0.425545	0.457916	0.414693	0.420034	0.478028	0.462068	0.461291	0.460548	0.413354	0.448431	0.543809	0.43249	0.475618	0.446192	0.444369	0.457396	0.478742	0.429711	0.448055
cg25579157	11	2020549	H19/IGF2:IG-DMR		0.542213		0.53348	0.535154	0.514943	0.512723	0.540841	0.526917	0.548025	0.526297	0.517196	0.546757	0.54349	0.562525	0.55276	0.527042	0.558173	0.558131	0.537605	0.511386	0.527387	0.525629	0.548327	0.54293	0.542815	0.521064
cg02886509	11	2020556	H19/IGF2:IG-DMR		0.497211		0.509692	0.564628	0.462153	0.490977	0.49056	0.486231	0.5217	0.464097	0.397424	0.493727	0.497312	0.490897	0.540628	0.491071	0.502578	0.577078	0.524578	0.43053	0.47371	0.467342	0.482862	0.445217	0.512672	0.448893
cg02657360	11	2020560	H19/IGF2:IG-DMR		0.393121		0.410514	0.503519	0.325865	0.378281	0.401978	0.380132	0.414469	0.362138	0.332175	0.401886	0.387363	0.387274	0.438329	0.429318	0.393231	0.49975	0.423749	0.329039	0.387056	0.358426	0.373871	0.365503	0.40508	0.343932
cg22259242	11	2021243	H19/IGF2:IG-DMR		0.475288		0.470093	0.508675	0.450468	0.446685	0.48095	0.444893	0.500314	0.465882	0.471189	0.505866	0.463845	0.485641	0.473364	0.486992	0.487168	0.5453	0.461743	0.430974	0.457601	0.470402	0.456569	0.476827	0.469366	0.444784
cg19177307	11	2021658	H19/IGF2:IG-DMR		0.532073		0.526646	0.537848	0.51762	0.517681	0.51493	0.50779	0.521564	0.537639	0.494908	0.569325	0.515452	0.541138	0.51571	0.480435	0.529112	0.57973	0.52294	0.537499	0.540816	0.521232	0.535126	0.535888	0.495991	0.534148
cg01585333	11	2021915	H19/IGF2:IG-DMR		0.52966		0.542915	0.5007	0.507996	0.500163	0.503432	0.527229	0.562909	0.552976	0.527974	0.578165	0.604317	0.514002	0.560752	0.469089	0.552948	0.552974	0.507062	0.506767	0.590984	0.531537	0.568885	0.556673	0.534921	0.512514
cg16574793	11	2022324	H19/IGF2:IG-DMR		0.529747		0.523515	0.512345	0.518257	0.482979	0.472973	0.495875	0.526191	0.501886	0.46461	0.543971	0.486247	0.51542	0.556496	0.441713	0.529637	0.564638	0.495995	0.533064	0.526671	0.532289	0.551276	0.527387	0.492499	0.502209
cg09452478	11	2022386	H19/IGF2:IG-DMR		0.471074		0.467369	0.479536	0.455511	0.442564	0.43062	0.45612	0.482393	0.464649	0.435146	0.481264	0.471688	0.462011	0.471468	0.465104	0.481702	0.519581	0.450667	0.46549	0.452855	0.463577	0.469249	0.501113	0.446153	0.454125
cg02864690	11	2023450	H19/IGF2:IG-DMR		0.509571		0.525599	0.524582	0.491449	0.446373	0.465808	0.497594	0.494856	0.500665	0.52727	0.504539	0.526538	0.489121	0.518898	0.447687	0.498674	0.552787	0.451165	0.501383	0.523267	0.522863	0.54232	0.541285	0.45861	0.507767
cg20891060	11	2023865	H19/IGF2:IG-DMR		0.63619		0.67502	0.642568	0.596388	0.602083	0.539024	0.660762	0.633479	0.622725	0.602773	0.654978	0.66997	0.648262	0.647122	0.586618	0.669732	0.685526	0.589135	0.637034	0.599598	0.65331	0.667381	0.657534	0.582107	0.655645
cg19024989	11	2024126	H19/IGF2:IG-DMR		0.538343		0.543547	0.493476	0.508939	0.529811	0.500102	0.529537	0.528129	0.546403	0.545298	0.575778	0.528893	0.547781	0.501194	0.530974	0.562352	0.575444	0.553145	0.563349	0.512598	0.568892	0.513363	0.62308	0.508024	0.582298
cg02807948	11	2153991	IGF2:Ex9-DMR		0.486582		0.490185	0.594115	0.449814	0.438887	0.424901	0.502123	0.49171	0.390906	0.453138	0.495714	0.462653	0.451595	0.362111	0.439	0.458565	0.463278	0.509102	0.436857	0.459969	0.482834	0.456146	0.474907	0.476112	0.450162
cg12528452	11	2154074	IGF2:Ex9-DMR		0.676846		0.776418	0.569711	0.546252	0.700584	0.668648	0.650622	0.677156	0.601266	0.621715	0.728134	0.755961	0.604579	0.611889	0.584119	0.489823	0.637529	0.60529	0.503655	0.679061	0.673462	0.678774	0.653013	0.726513	0.489756
cg13165070	11	2154113	IGF2:Ex9-DMR		0.37499		0.429911	0.3799	0.282423	0.405643	0.428674	0.459193	0.403612	0.375712	0.384151	0.486276	0.454141	0.356761	0.388264	0.480747	0.303116	0.36042	0.345762	0.37313	0.373387	0.378544	0.410094	0.34647	0.404901	0.292268
cg07096953	11	2154255	IGF2:Ex9-DMR		0.286908		0.381328	0.290345	0.275915	0.322905	0.295786	0.340076	0.280504	0.234986	0.214102	0.346388	0.305397	0.263763	0.291235	0.219237	0.241861	0.277563	0.24817	0.255876	0.315106	0.289906	0.252202	0.260615	0.327642	0.212944
cg22956483	11	2154432	IGF2:Ex9-DMR		0.315147		0.334833	0.331608	0.304038	0.300348	0.307914	0.286361	0.309699	0.278086	0.278042	0.321728	0.3004	0.285828	0.275696	0.232974	0.288426	0.312725	0.274829	0.277478	0.302738	0.287786	0.284527	0.314368	0.281978	0.271786
cg26401390	11	2154638	IGF2:Ex9-DMR		0.489377		0.521888	0.524007	0.456736	0.483673	0.454508	0.463765	0.487246	0.469272	0.441524	0.540522	0.45271	0.477243	0.467458	0.44909	0.475791	0.515281	0.495316	0.476022	0.508879	0.485232	0.477352	0.491253	0.447716	0.441953
cg05384664	11	2154934	IGF2:Ex9-DMR		0.567862		0.56948	0.604218	0.517918	0.544626	0.603597	0.521102	0.524548	0.563892	0.552469	0.631018	0.57615	0.60253	0.568652	0.518155	0.587081	0.611418	0.566795	0.554993	0.61302	0.592656	0.584074	0.575857	0.554746	0.545777
cg00570518	11	2154952	IGF2:Ex9-DMR		0.516127		0.512621	0.569739	0.474172	0.520824	0.538733	0.494463	0.503367	0.52233	0.487476	0.583055	0.507468	0.570986	0.516223	0.504316	0.541809	0.517688	0.539507	0.512735	0.55816	0.562835	0.515031	0.508707	0.488798	0.486752
cg19642877	11	2168625	IGF2:alt-TSS-DMR		0.512998		0.515264	0.522054	0.479072	0.496243	0.478713	0.476802	0.480728	0.48217	0.488125	0.489809	0.483216	0.478564	0.492703	0.529534	0.495432	0.534405	0.498551	0.525459	0.549779	0.519646	0.505097	0.532833	0.458562	0.489382
cg27119222	11	2720229	KCNQ1OT1:TSS-DMR		0.580946		0.52835	0.650861	0.533879	0.54086	0.600207	0.557247	0.591301	0.570538	0.603137	0.618414	0.556917	0.666655	0.58878	0.707692	0.591027	0.643234	0.613123	0.624043	0.583898	0.573717	0.549375	0.58566	0.617182	0.577654
cg00000924	11	2720463	KCNQ1OT1:TSS-DMR		0.498158		0.50184	0.6337	0.471286	0.444851	0.441776	0.472652	0.524906	0.489642	0.493892	0.533664	0.508702	0.548892	0.490873	0.57062	0.503652	0.533343	0.498605	0.492109	0.466701	0.489479	0.510601	0.508401	0.510857	0.515084
cg11297256	11	2720810	KCNQ1OT1:TSS-DMR		0.60936		0.63378	0.544624	0.595	0.629637	0.586872	0.618781	0.615387	0.584497	0.63795	0.617657	0.630923	0.615043	0.622227	0.605787	0.615438	0.672203	0.53579	0.624791	0.650994	0.633206	0.652831	0.635364	0.58021	0.561012
cg14392746	11	2721207	KCNQ1OT1:TSS-DMR		0.480653		0.492567	0.455781	0.422892	0.368817	0.390905	0.4232	0.47889	0.478771	0.49908	0.472154	0.50954	0.467952	0.470186	0.449769	0.461033	0.532172	0.34854	0.466281	0.452545	0.465606	0.500639	0.525851	0.439727	0.460525
cg12077660	11	2721243	KCNQ1OT1:TSS-DMR		0.516926		0.518611	0.48902	0.498526	0.493535	0.476367	0.499168	0.516785	0.520879	0.52903	0.542881	0.525464	0.494741	0.513764	0.494174	0.463523	0.552682	0.478305	0.496032	0.495138	0.504852	0.541167	0.519327	0.518035	0.489527
cg03401726	11	2721248	KCNQ1OT1:TSS-DMR		0.543692		0.541754	0.515827	0.515504	0.516943	0.492204	0.515268	0.531441	0.551897	0.557413	0.539636	0.567409	0.520871	0.526678	0.52794	0.507655	0.549637	0.512864	0.559868	0.514036	0.52415	0.557699	0.564288	0.537579	0.535402
cg16739686	11	2721336	KCNQ1OT1:TSS-DMR		0.528726		0.537015	0.623937	0.508127	0.453496	0.476604	0.491203	0.550536	0.546839	0.560523	0.530138	0.551138	0.530472	0.542083	0.531694	0.510107	0.536943	0.441821	0.559733	0.487041	0.526823	0.545272	0.549947	0.547593	0.509716
cg08446215	11	2721366	KCNQ1OT1:TSS-DMR		0.546039		0.570035	0.640524	0.50542	0.459735	0.494929	0.502074	0.551227	0.562769	0.549701	0.561956	0.555012	0.573636	0.504292	0.517843	0.498678	0.574193	0.441569	0.545858	0.467943	0.51347	0.567129	0.569064	0.559787	0.525332
cg26104781	11	2721383	KCNQ1OT1:TSS-DMR		0.55777		0.562318	0.674687	0.492794	0.45616	0.47719	0.502807	0.562263	0.558702	0.578342	0.563329	0.548165	0.590257	0.535457	0.516026	0.531392	0.541259	0.470344	0.56358	0.441831	0.534182	0.577352	0.579842	0.54626	0.527816
cg02219360	11	2721409	KCNQ1OT1:TSS-DMR		0.496336		0.512871	0.596893	0.464245	0.430654	0.497556	0.442867	0.506111	0.591624	0.467088	0.520634	0.506134	0.526443	0.452	0.475991	0.477609	0.544553	0.415448	0.52559	0.449316	0.48446	0.513995	0.518714	0.522587	0.498476
cg26547719	11	2721437	KCNQ1OT1:TSS-DMR		0.494666		0.507453	0.512487	0.465191	0.420822	0.460867	0.468869	0.508415	0.496148	0.503532	0.492986	0.511876	0.498113	0.499847	0.494409	0.470777	0.505028	0.447721	0.505292	0.467085	0.50233	0.508108	0.512246	0.483285	0.484769
cg07595203	11	2721480	KCNQ1OT1:TSS-DMR		0.391246		0.413073	0.440982	0.332758	0.337066	0.370361	0.402977	0.413522	0.393227	0.438454	0.411607	0.426302	0.426186	0.426232	0.399848	0.346018	0.412788	0.280762	0.354648	0.367868	0.384465	0.4244	0.428678	0.415039	0.35549
cg09518720	11	2721591	KCNQ1OT1:TSS-DMR		0.574534		0.606005	0.629784	0.465535	0.524703	0.584871	0.524327	0.63779	0.602934	0.529708	0.598195	0.585106	0.595843	0.59139	0.662134	0.540403	0.626221	0.567358	0.514348	0.509715	0.58256	0.526363	0.668629	0.6258	0.596793
cg14958441	11	2721610	KCNQ1OT1:TSS-DMR		0.458763		0.4436	0.496671	0.422207	0.378901	0.408186	0.411541	0.46551	0.464453	0.445539	0.47159	0.466332	0.437586	0.441906	0.419131	0.446267	0.502607	0.423316	0.456825	0.406014	0.445555	0.450435	0.4973	0.420233	0.447429
cg27323091	11	2721619	KCNQ1OT1:TSS-DMR		0.517929		0.523424	0.518531	0.47895	0.482314	0.515419	0.491119	0.523572	0.519851	0.526456	0.525818	0.540014	0.52727	0.515871	0.519274	0.484641	0.563391	0.474337	0.497656	0.492667	0.508203	0.546314	0.542107	0.534938	0.485555
cg01873334	11	2721632	KCNQ1OT1:TSS-DMR		0.641144		0.655682	0.677121	0.601565	0.579409	0.613764	0.617043	0.63682	0.642223	0.658557	0.64521	0.642188	0.662993	0.637212	0.652176	0.626821	0.657254	0.555319	0.646711	0.610722	0.639557	0.647296	0.649676	0.615058	0.619764
cg05816130	11	2721799	KCNQ1OT1:TSS-DMR		0.526047		0.519486	0.524992	0.50454	0.472377	0.481909	0.477052	0.53066	0.511436	0.47757	0.543599	0.549484	0.522914	0.5607	0.461133	0.534347	0.583941	0.455127	0.52847	0.509153	0.504628	0.558533	0.585774	0.474643	0.536037
cg14243741	11	2721817	KCNQ1OT1:TSS-DMR		0.5644		0.568563	0.545082	0.517544	0.499859	0.486054	0.527119	0.567214	0.542118	0.520155	0.603222	0.559406	0.580637	0.596096	0.512191	0.549623	0.645839	0.488862	0.566077	0.529954	0.527988	0.600211	0.607169	0.5071	0.574535
cg21137515	11	2721857	KCNQ1OT1:TSS-DMR		0.535705		0.531254	0.581072	0.491349	0.483782	0.498204	0.503089	0.564006	0.528617	0.492329	0.562337	0.554913	0.524985	0.540527	0.465162	0.53753	0.585175	0.447666	0.538157	0.512039	0.535457	0.576215	0.557282	0.484962	0.536953
cg01893176	11	2721952	KCNQ1OT1:TSS-DMR		0.442234		0.440989	0.405099	0.420847	0.386784	0.41677	0.407276	0.439155	0.426658	0.396969	0.471181	0.450087	0.425157	0.432698	0.397008	0.437644	0.478255	0.373103	0.432172	0.422885	0.427051	0.467634	0.467833	0.39028	0.439355
cg11666921	11	2722062	KCNQ1OT1:TSS-DMR		0.424436		0.421989	0.397837	0.394144	0.425281	0.335001	0.447073	0.449835	0.462628	0.42566	0.486129	0.48604	0.377539	0.405603	0.273081	0.360039	0.451225	0.341408	0.394711	0.398376	0.434009	0.467505	0.445122	0.323411	0.405086
cg26094482	11	2722073	KCNQ1OT1:TSS-DMR		0.415303		0.420219	0.308594	0.38138	0.413579	0.367533	0.401622	0.42525	0.433574	0.408691	0.510593	0.484513	0.374789	0.447073	0.284938	0.363518	0.439608	0.34641	0.370523	0.378665	0.439399	0.464885	0.415223	0.362599	0.403988
cg26908876	11	2722076	KCNQ1OT1:TSS-DMR		0.417862		0.405401	0.391752	0.407311	0.387047	0.345608	0.429003	0.431423	0.430155	0.381319	0.525026	0.454844	0.366739	0.423503	0.268198	0.390383	0.427964	0.332783	0.418168	0.397272	0.425485	0.486989	0.458433	0.321927	0.426552
cg03422070	11	2722082	KCNQ1OT1:TSS-DMR		0.523265		0.559332	0.543879	0.468725	0.50117	0.471747	0.496827	0.53051	0.542466	0.48916	0.786707	0.541327	0.479755	0.530351	0.426349	0.496081	0.586901	0.452493	0.538453	0.516037	0.559919	0.552739	0.576446	0.456026	0.505572
cg15651941	11	2722084	KCNQ1OT1:TSS-DMR		0.481971		0.490519	0.471119	0.418114	0.437868	0.431987	0.463703	0.464915	0.486217	0.469996	0.915431	0.542885	0.465728	0.523713	0.354899	0.42088	0.542781	0.372626	0.448694	0.46331	0.464125	0.495661	0.528237	0.377386	0.42726
cg25306939	11	2722086	KCNQ1OT1:TSS-DMR		0.489958		0.494447	0.47586	0.464503	0.475739	0.387499	0.461619	0.526482	0.501345	0.448073	0.492593	0.494264	0.461644	0.488671	0.355579	0.493402	0.528077	0.392591	0.499637	0.474074	0.488933	0.509263	0.541517	0.382289	0.489479
cg02798157	11	2722195	KCNQ1OT1:TSS-DMR		0.464343		0.502678	0.47984	0.421529	0.458797	0.463276	0.452674	0.497283	0.488412	0.456422	0.507761	0.466796	0.477892	0.473632	0.408554	0.469548	0.540157	0.398115	0.499995	0.466785	0.465714	0.50466	0.484008	0.411953	0.501598
cg27604721	11	2722258	KCNQ1OT1:TSS-DMR		0.542651		0.548829	0.615409	0.518848	0.53537	0.536544	0.486247	0.530976	0.585829	0.550404	0.605793	0.578983	0.578481	0.546969	0.512406	0.552803	0.552692	0.491054	0.5959	0.539695	0.548628	0.541351	0.53863	0.555336	0.587865
cg27182551	13	48892551	RB1:Int2-DMR		0.704626		0.720049	0.616974	0.646512	0.717638	0.684598	0.640887	0.65745	0.65028	0.731186	0.72611	0.684145	0.687334	0.764663	0.691321	0.706143	0.738453	0.591295	0.729296	0.713656	0.713107	0.693279	0.625111	0.658191	0.721558
cg19427472	13	48892948	RB1:Int2-DMR		0.615435		0.6251	0.540313	0.629037	0.610356	0.527345	0.55608	0.597974	0.61745	0.6128	0.648735	0.612058	0.590167	0.704799	0.539262	0.619913	0.650691	0.514279	0.61292	0.599887	0.601407	0.631878	0.630696	0.576427	0.650627
cg13431205	13	48893174	RB1:Int2-DMR		0.467701		0.448391	0.356763	0.452319	0.433426	0.404884	0.381721	0.424898	0.464532	0.507048	0.492745	0.467761	0.430143	0.571607	0.447445	0.457669	0.518521	0.383656	0.442786	0.453642	0.420704	0.472154	0.468487	0.424646	0.468701
cg03085377	13	48893376	RB1:Int2-DMR		0.428572		0.415123	0.391396	0.378328	0.408943	0.422608	0.36967	0.421825	0.4148	0.452419	0.489069	0.444002	0.409503	0.537018	0.491171	0.459158	0.467961	0.386648	0.421207	0.410566	0.433672	0.440431	0.444391	0.420932	0.390223
cg18481241	13	48893727	RB1:Int2-DMR		0.46256		0.474258	0.614056	0.437734	0.406771	0.395056	0.434121	0.463913	0.468929	0.478001	0.486198	0.46254	0.458412	0.55949	0.518336	0.477098	0.50361	0.414031	0.466764	0.447665	0.428217	0.438104	0.466318	0.448922	0.432033
cg16153267	13	48893968	RB1:Int2-DMR		0.300304		0.305369	0.357043	0.276092	0.267768	0.287041	0.281451	0.314884	0.28228	0.334085	0.328939	0.331445	0.308641	0.349496	0.328512	0.310055	0.31297	0.298494	0.325346	0.306757	0.288181	0.285956	0.332185	0.358759	0.281494
cg25676335	13	48894214	RB1:Int2-DMR		0.609478		0.583375	0.562348	0.592892	0.585247	0.515988	0.594416	0.582216	0.627553	0.64027	0.614943	0.632325	0.54062	0.713321	0.617984	0.58734	0.626143	0.532829	0.583022	0.573559	0.605259	0.609289	0.668108	0.572745	0.527987
cg00059930	13	48894382	RB1:Int2-DMR		0.48907		0.477691	0.426277	0.482151	0.437277	0.443816	0.495101	0.484529	0.49245	0.516473	0.500387	0.496022	0.45219	0.575683	0.420266	0.498487	0.506302	0.427633	0.497192	0.446864	0.465068	0.488809	0.507459	0.467831	0.458856
cg26119796	13	48894595	RB1:Int2-DMR		0.434055		0.442453	0.433291	0.416096	0.373508	0.432319	0.406826	0.421991	0.421299	0.477363	0.49006	0.497271	0.395288	0.530818	0.343623	0.438845	0.470531	0.382192	0.430277	0.388283	0.446158	0.448005	0.46601	0.437543	0.397653
cg26740195	13	48895241	RB1:Int2-DMR		0.47289		0.470916	0.421259	0.447846	0.42766	0.392391	0.462623	0.457415	0.49606	0.45674	0.488049	0.485387	0.420394	0.59858	0.406554	0.471474	0.498378	0.419125	0.463543	0.458861	0.453792	0.466829	0.501524	0.429552	0.425766
cg27026713	13	48895318	RB1:Int2-DMR		0.534277		0.529451	0.503905	0.48182	0.461531	0.485707	0.495898	0.625729	0.509742	0.536817	0.5585	0.580834	0.540419	0.645061	0.441371	0.46362	0.587784	0.419797	0.517239	0.498901	0.515002	0.492132	0.59322	0.533408	0.417176
cg07880715	13	48895478	RB1:Int2-DMR		0.626907		0.636948	0.525767	0.619959	0.614411	0.578524	0.606001	0.611468	0.653876	0.619479	0.629197	0.648374	0.59225	0.773899	0.588108	0.614868	0.645772	0.568472	0.63262	0.597616	0.626807	0.63268	0.637121	0.598452	0.562786
cg00764369	14	101290556	MEG3:TSS-DMR		0.725801		0.74963	0.739791	0.69091	0.688258	0.68749	0.706685	0.684075	0.724385	0.729202	0.734674	0.745766	0.709355	0.697709	0.739977	0.728881	0.757294	0.676555	0.716717	0.715111	0.723671	0.762645	0.744701	0.734669	0.725811
cg10515315	14	101290717	MEG3:TSS-DMR		0.488517		0.490241	0.530072	0.454082	0.425766	0.437652	0.477444	0.476694	0.468137	0.455097	0.510413	0.486882	0.486625	0.467301	0.51215	0.509066	0.510219	0.452938	0.46161	0.474769	0.46116	0.505361	0.479577	0.42987	0.483487
cg15991553	14	101290867	MEG3:TSS-DMR		0.526262		0.530388	0.534681	0.499675	0.44575	0.458766	0.535841	0.546447	0.50429	0.53938	0.566366	0.545092	0.564997	0.493736	0.518831	0.513024	0.546878	0.487455	0.504727	0.586655	0.501161	0.550781	0.523746	0.484155	0.519047
cg23870378	14	101291068	MEG3:TSS-DMR		0.483273		0.478296	0.596705	0.446565	0.463703	0.459669	0.472019	0.460899	0.475691	0.46404	0.496308	0.509647	0.517643	0.450045	0.53877	0.475224	0.538778	0.438943	0.440525	0.475484	0.498787	0.479664	0.488213	0.426673	0.470394
cg14034270	14	101291100	MEG3:TSS-DMR		0.679004		0.699156	0.756807	0.635455	0.62685	0.64443	0.642447	0.656683	0.625301	0.645979	0.680107	0.67696	0.705649	0.710059	0.701133	0.678039	0.69993	0.644088	0.669188	0.684696	0.687098	0.669328	0.70015	0.668142	0.659779
cg10540302	14	101291180	MEG3:TSS-DMR		0.433966		0.43495	0.483538	0.38411	0.395658	0.418428	0.4201	0.432601	0.402311	0.405542	0.501153	0.429917	0.448537	0.459224	0.409119	0.450115	0.490885	0.401854	0.419819	0.460461	0.445956	0.443657	0.447963	0.433884	0.428074
cg02313552	14	101291288	MEG3:TSS-DMR		0.672668		0.657971	0.66238	0.594615	0.62341	0.667257	0.634202	0.661338	0.648686	0.641962	0.693913	0.714708	0.685714	0.666577	0.670159	0.647091	0.681221	0.640902	0.635417	0.691256	0.70247	0.663038	0.690113	0.633304	0.642472
cg02982753	14	101291410	MEG3:TSS-DMR		0.480282		0.488503	0.476965	0.454489	0.462308	0.439804	0.431614	0.4712	0.463795	0.451604	0.521618	0.481219	0.485841	0.466728	0.500925	0.452201	0.516742	0.415485	0.456883	0.488062	0.479974	0.492563	0.491679	0.419245	0.484199
cg02888166	14	101291440	MEG3:TSS-DMR		0.598106		0.616023	0.617798	0.556078	0.549861	0.598746	0.585695	0.597406	0.610881	0.597567	0.589797	0.587419	0.635325	0.617377	0.623613	0.600797	0.617358	0.563783	0.593615	0.574989	0.615636	0.603762	0.600118	0.573954	0.593011
cg24089209	14	101291459	MEG3:TSS-DMR		0.520421		0.524749	0.554002	0.483025	0.475919	0.508521	0.512255	0.50386	0.501499	0.490522	0.624768	0.54385	0.53544	0.559633	0.583267	0.544552	0.561353	0.479761	0.516292	0.542379	0.545485	0.544316	0.540969	0.498394	0.514945
cg16738180	14	101291469	MEG3:TSS-DMR		0.540891		0.549367	0.576385	0.495796	0.517617	0.520659	0.512702	0.541144	0.530403	0.515748	0.662581	0.543877	0.569887	0.552239	0.566836	0.549002	0.589491	0.498414	0.545661	0.541164	0.551386	0.523673	0.54035	0.53368	0.515912
cg19643803	14	101291500	MEG3:TSS-DMR		0.510603		0.517644	0.547339	0.490553	0.467225	0.461628	0.491685	0.514659	0.483805	0.491586	0.540454	0.499418	0.504503	0.505529	0.478294	0.492774	0.563937	0.461637	0.50598	0.507372	0.510971	0.53159	0.531886	0.454187	0.478332
cg10943497	14	101291571	MEG3:TSS-DMR		0.693285		0.70167	0.710618	0.65732	0.660674	0.687544	0.656942	0.681758	0.664499	0.688104	0.709088	0.704574	0.721105	0.705988	0.709858	0.69449	0.708772	0.648043	0.681997	0.685711	0.691684	0.706966	0.712429	0.668981	0.685311
cg10065153	14	101291602	MEG3:TSS-DMR		0.582035		0.574403	0.581235	0.521039	0.574563	0.489714	0.562404	0.577701	0.57754	0.544639	0.599434	0.565776	0.584792	0.608891	0.570602	0.573299	0.65329	0.523835	0.545852	0.562142	0.589552	0.631548	0.57721	0.49146	0.526013
cg09280976	14	101291687	MEG3:TSS-DMR		0.537686		0.550943	0.556913	0.533037	0.480758	0.526766	0.494381	0.553706	0.512678	0.51212	0.582055	0.544173	0.544688	0.55992	0.643351	0.566467	0.569402	0.537498	0.563016	0.537544	0.591314	0.544057	0.565647	0.514395	0.507666
cg22940816	14	101291829	MEG3:TSS-DMR		0.470211		0.448576	0.525057	0.455405	0.418677	0.465686	0.44097	0.460864	0.440431	0.453298	0.48315	0.465041	0.472625	0.453377	0.467623	0.468581	0.497049	0.438082	0.464041	0.459623	0.462197	0.47014	0.47895	0.435279	0.460764
cg14070323	14	101291856	MEG3:TSS-DMR		0.605446		0.612322	0.67597	0.601996	0.542556	0.585439	0.574474	0.617448	0.60687	0.530611	0.639419	0.602599	0.620004	0.614029	0.609896	0.614267	0.635499	0.571666	0.596155	0.612125	0.618069	0.624158	0.612483	0.528971	0.604599
cg14119337	14	101291891	MEG3:TSS-DMR		0.425477		0.405534	0.437801	0.366241	0.373109	0.409494	0.410533	0.440297	0.405545	0.41905	0.445162	0.446445	0.418988	0.430339	0.407084	0.397014	0.458559	0.354886	0.364049	0.42094	0.440936	0.427104	0.44261	0.367727	0.380086
cg20952167	14	101291933	MEG3:TSS-DMR		0.458675		0.462583	0.461016	0.398636	0.395987	0.448761	0.465557	0.486673	0.449171	0.426979	0.487419	0.472258	0.481247	0.472946	0.464608	0.446541	0.519631	0.422088	0.424636	0.467005	0.453522	0.483023	0.481146	0.408599	0.429899
cg12967319	14	101291997	MEG3:TSS-DMR		0.47695		0.479823	0.522064	0.464862	0.440801	0.466988	0.455072	0.470279	0.45921	0.430622	0.502352	0.473823	0.470552	0.47128	0.471049	0.490319	0.503024	0.461839	0.457319	0.46315	0.459728	0.481424	0.522341	0.393808	0.468653
cg04304932	14	101292128	MEG3:TSS-DMR		0.551952		0.583435	0.647828	0.520259	0.523929	0.553773	0.531852	0.552512	0.523204	0.509559	0.578139	0.557919	0.583428	0.575876	0.566549	0.525433	0.563437	0.521812	0.537666	0.533814	0.554103	0.580498	0.562307	0.521931	0.550391
cg25836301	14	101292306	MEG3:TSS-DMR		0.496705		0.50718	0.568256	0.492033	0.448514	0.443438	0.473806	0.51779	0.489153	0.447992	0.52811	0.492611	0.492637	0.478715	0.514475	0.487703	0.549493	0.484372	0.507041	0.46647	0.478719	0.506264	0.536127	0.437948	0.49981
cg09926418	14	101292392	MEG3:TSS-DMR		0.533198		0.508344	0.578577	0.503471	0.476879	0.495076	0.497629	0.544037	0.508358	0.490729	0.552488	0.559231	0.555286	0.526867	0.552599	0.550377	0.562019	0.490834	0.516717	0.528029	0.527617	0.538676	0.548244	0.460239	0.513159
cg23176399	14	101292643	MEG3:TSS-DMR		0.465084		0.479564	0.443956	0.450973	0.39583	0.413099	0.422192	0.457381	0.447322	0.422075	0.491039	0.455114	0.464116	0.481477	0.451145	0.498463	0.51372	0.416033	0.447037	0.457601	0.450208	0.47417	0.498226	0.403891	0.466461
cg15419911	14	101292872	MEG3:TSS-DMR		0.586823		0.587666	0.649015	0.545642	0.534841	0.583011	0.581117	0.607995	0.570106	0.563841	0.596355	0.607099	0.593876	0.601707	0.618028	0.58086	0.620995	0.562518	0.589571	0.559966	0.578461	0.599417	0.589369	0.566603	0.575189
cg14245102	14	101292967	MEG3:TSS-DMR		0.392254		0.413768	0.417388	0.313601	0.346861	0.361503	0.368378	0.384344	0.353295	0.409136	0.432583	0.428897	0.406267	0.414654	0.523039	0.388949	0.458344	0.374856	0.28699	0.40917	0.411118	0.461727	0.410716	0.33947	0.36768
cg15373285	14	101293090	MEG3:TSS-DMR		0.484908		0.49323	0.514301	0.444216	0.418255	0.461407	0.459703	0.495704	0.448189	0.430849	0.486302	0.47127	0.507759	0.475162	0.533229	0.494627	0.525868	0.450743	0.45581	0.498766	0.489292	0.506397	0.520485	0.417504	0.475836
cg14123427	14	101293450	MEG3:TSS-DMR		0.453351		0.446153	0.456917	0.445229	0.410341	0.423084	0.42878	0.451137	0.42949	0.425671	0.477517	0.451374	0.44737	0.444698	0.409666	0.473054	0.495455	0.40449	0.434899	0.457864	0.444804	0.462862	0.471305	0.411	0.450929
cg15101633	14	101293726	MEG3:TSS-DMR		0.510862		0.506404	0.531904	0.495324	0.449721	0.468675	0.480537	0.528612	0.499102	0.471739	0.54073	0.514467	0.507065	0.526223	0.472787	0.511405	0.561939	0.459035	0.496472	0.499132	0.500177	0.531708	0.54584	0.424377	0.491801
cg26374305	14	101293856	MEG3:TSS-DMR		0.499044		0.512078	0.585676	0.378417	0.501847	0.546338	0.412789	0.487197	0.47756	0.510286	0.52481	0.501656	0.534072	0.517925	0.541817	0.49841	0.622222	0.439643	0.424984	0.525756	0.557335	0.502711	0.491173	0.537892	0.422284
cg06804177	14	101370989	MEG8:Int2-DMR		0.580851		0.612057	0.575813	0.536691	0.550573	0.563626	0.563153	0.560331	0.567874	0.551092	0.572478	0.585118	0.561658	0.590805	0.606412	0.574012	0.620731	0.543244	0.586068	0.553662	0.583196	0.608728	0.587861	0.593702	0.573089
cg17819168	15	23807180	miR 4508/		0.695763		0.678082	0.697565	0.723801	0.684443	0.656891	0.662596	0.682288	0.664826	0.756323	0.694358	0.693015	0.767013	0.692498	0.67493	0.703978	0.647828	0.736017	0.648676	0.784476	0.691553	0.694917	0.697315	0.706951	0.717747
cg09437135	15	23810163	MKRN3:TSS-DMR		0.782673		0.813166	0.744954	0.746694	0.836435	0.773705	0.730651	0.741261	0.744626	0.737934	0.752933	0.764161	0.761426	0.739788	0.916623	0.831743	0.769173	0.646287	0.848163	0.75937	0.767129	0.824568	0.796852	0.81625	0.812619
cg20769842	15	23810238	MKRN3:TSS-DMR		0.747541		0.773688	0.792949	0.666662	0.762022	0.744191	0.715193	0.733232	0.722859	0.811231	0.782278	0.74588	0.817365	0.809463	0.794043	0.794451	0.740864	0.823892	0.762966	0.721349	0.766196	0.680275	0.781975	0.863322	0.784489
cg16131766	15	23810280	MKRN3:TSS-DMR		0.842405		0.871673	0.815618	0.863768	0.84866	0.889738	0.758037	0.853127	0.792213	0.775489	0.866286	0.864531	0.849909	0.876788	0.844143	0.889886	0.807386	0.83802	0.825249	0.828928	0.902617	0.835166	0.86792	0.825601	0.857316
cg20792895	15	23810334	MKRN3:TSS-DMR		0.899054		0.957769	0.85812	0.919649	0.871197	0.88421	0.860788	0.962052	0.823584	0.860013	0.936949	0.936185	0.956501	0.95346	0.95565	0.947595	0.914878	0.841108	0.939978	0.908578	0.952952	0.887298	0.885759	0.937932	0.920584
cg05952543	15	23810378	MKRN3:TSS-DMR		0.82023		0.856741	0.762661	0.8418	0.709434	0.783646	0.826551	0.858941	0.789945	0.724746	0.845085	0.853025	0.842117	0.843189	0.799209	0.83167	0.840121	0.760354	0.829631	0.79243	0.835938	0.824625	0.852696	0.84506	0.80399
cg00215587	15	23810843	MKRN3:TSS-DMR		0.900078		0.897624	0.877324	0.878313	0.888788	0.885955	0.790327	0.961274	0.846149	0.874841	0.951687	0.936513	0.950271	0.951113	0.889458	0.886132	0.939054	0.869051	0.893739	0.885981	0.923762	0.879809	0.892776	0.883701	0.893167
cg11100640	15	23810861	MKRN3:TSS-DMR		0.835192		0.837611	0.768593	0.808814	0.788719	0.740077	0.732472	0.864228	0.758728	0.752344	0.870498	0.830707	0.85474	0.876126	0.801231	0.849943	0.821726	0.796047	0.779954	0.843189	0.889933	0.79744	0.8232	0.757602	0.810211
cg23234999	15	23811205	MKRN3:TSS-DMR		0.811265		0.830994	0.777191	0.780873	0.756448	0.704196	0.720124	0.857348	0.746674	0.748574	0.852214	0.823508	0.815531	0.862248	0.669358	0.831189	0.822664	0.768475	0.790304	0.8124	0.849614	0.80288	0.812492	0.713836	0.798405
cg19903927	15	23811369	MKRN3:TSS-DMR		0.780095		0.777042	0.751924	0.806369	0.727259	0.673582	0.698355	0.806419	0.691694	0.692419	0.848225	0.791392	0.814827	0.83303	0.74983	0.765784	0.765206	0.721958	0.73448	0.734754	0.796608	0.727929	0.781726	0.729309	0.749154
cg07760796	15	23812334	MKRN3:TSS-DMR		0.839534		0.851664	0.814171	0.84161	0.895173	0.794476	0.828171	0.818898	0.82182	0.86033	0.856094	0.829427	0.851063	0.885273	0.837508	0.855282	0.812463	0.839746	0.83379	0.892252	0.841284	0.828927	0.857104	0.831466	0.827887
cg20747630	15	23892574	MAGEL2:TSS-DMR		0.60906		0.615774	0.645985	0.560324	0.616564	0.620584	0.589803	0.638881	0.54436	0.59932	0.612184	0.629402	0.64125	0.618446	0.584738	0.613506	0.643705	0.597482	0.593911	0.640998	0.62541	0.591935	0.631412	0.608781	0.576224
cg04142555	15	23892656	MAGEL2:TSS-DMR		0.588708		0.594603	0.67105	0.604931	0.568612	0.603722	0.559834	0.599173	0.584392	0.58457	0.615517	0.594648	0.619298	0.562043	0.580563	0.595348	0.594723	0.539901	0.586268	0.581486	0.593576	0.603344	0.654855	0.562315	0.556522
cg14432018	15	23892770	MAGEL2:TSS-DMR		0.549328		0.558253	0.573742	0.536674	0.488736	0.516078	0.520911	0.533397	0.545542	0.505121	0.538128	0.555032	0.57775	0.551512	0.515676	0.527515	0.587949	0.500656	0.517927	0.549539	0.535324	0.541513	0.55898	0.524261	0.533782
cg19961998	15	23893025	MAGEL2:TSS-DMR		0.396749		0.402267	0.361925	0.391624	0.337172	0.364863	0.33425	0.404675	0.381644	0.342345	0.396192	0.440805	0.361372	0.405077	0.325158	0.406866	0.483982	0.344452	0.35602	0.392878	0.387053	0.4322	0.44725	0.374775	0.42821
cg18253764	15	23893040	MAGEL2:TSS-DMR		0.454862		0.430946	0.374273	0.40589	0.445444	0.456373	0.411616	0.484916	0.459148	0.444377	0.454529	0.486723	0.463003	0.481175	0.385808	0.46871	0.495045	0.401819	0.37671	0.432357	0.435563	0.484571	0.467124	0.435414	0.410893
cg22872376	15	23893742	MAGEL2:TSS-DMR		0.403707		0.475278	0.361438	0.466116	0.352306	0.432548	0.372233	0.373787	0.381592	0.41893	0.398193	0.364249	0.4087	0.334891	0.373784	0.409273	0.396069	0.395313	0.424817	0.43081	0.406771	0.361355	0.435511	0.393471	0.449811
cg06743811	15	23931451	NDN:TSS-DMR		0.647963		0.616611	0.729363	0.653035	0.666471	0.67444	0.574302	0.61538	0.607115	0.642887	0.636774	0.655648	0.66626	0.643075	0.679387	0.678703	0.645639	0.697469	0.673188	0.679489	0.633414	0.625211	0.658276	0.693728	0.647197
cg18602919	15	23931674	NDN:TSS-DMR		0.615631		0.620704	0.689413	0.6501	0.606524	0.641107	0.526204	0.639854	0.53645	0.549011	0.585618	0.571715	0.615361	0.604251	0.553498	0.634431	0.622635	0.673436	0.642206	0.644548	0.58228	0.558514	0.651219	0.614623	0.674253
cg12532169	15	23932370	NDN:TSS-DMR		0.398014		0.40884	0.429993	0.398007	0.35622	0.332571	0.374096	0.392891	0.420407	0.339864	0.428577	0.43047	0.401569	0.361389	0.343907	0.393666	0.412965	0.334095	0.401161	0.390957	0.376237	0.431624	0.420712	0.350001	0.386521
cg13828758	15	23932373	NDN:TSS-DMR		0.487334		0.494927	0.501926	0.483324	0.481513	0.379066	0.456588	0.494996	0.486012	0.403796	0.514827	0.485292	0.455515	0.501441	0.401934	0.47579	0.509482	0.413687	0.488189	0.491863	0.487881	0.496426	0.498529	0.405405	0.485335
cg22694067	15	23932397	NDN:TSS-DMR		0.380293		0.357189	0.424	0.362787	0.341643	0.31506	0.323397	0.382768	0.337888	0.30388	0.370918	0.345729	0.412299	0.407492	0.302208	0.406342	0.369438	0.348559	0.449717	0.406785	0.324834	0.380569	0.380161	0.350363	0.390579
cg26725891	15	23932412	NDN:TSS-DMR		0.474107		0.463267	0.538999	0.461331	0.437152	0.430891	0.439373	0.506529	0.452002	0.379362	0.493619	0.494874	0.496529	0.495858	0.465819	0.509337	0.516154	0.439277	0.509686	0.470502	0.430893	0.511095	0.51215	0.456403	0.493304
cg18552939	15	23932620	NDN:TSS-DMR		0.314417		0.303186	0.268305	0.290107	0.376766	0.292595	0.244799	0.289302	0.251049	0.250167	0.290441	0.302955	0.351926	0.242394	0.342292	0.293771	0.370573	0.240813	0.357246	0.318038	0.270106	0.347557	0.327419	0.261142	0.284825
cg01989224	15	23932758	NDN:TSS-DMR		0.5903		0.698336	0.500979	0.566965	0.562388	0.556924	0.576296	0.554835	0.544314	0.616282	0.541578	0.577824	0.555096	0.672401	0.542825	0.629372	0.552488	0.573558	0.640591	0.582775	0.63789	0.546531	0.617307	0.540899	0.640081
cg14555733	15	24347063	SNRPN intragenic CpG32		0.43612		0.456381	0.450635	0.420033	0.421066	0.462599	0.450351	0.411789	0.384863	0.409783	0.443448	0.45806	0.461878	0.418786	0.402919	0.424679	0.457278	0.449246	0.411618	0.430138	0.362864	0.409247	0.429814	0.487487	0.388184
cg26288595	15	24672032	SNRPN intragenic CpG29		0.604481		0.631034	0.460252	0.588337	0.672667	0.520153	0.599962	0.497521	0.572359	0.609675	0.507595	0.671621	0.524373	0.642372	0.483067	0.52384	0.550631	0.481959	0.616464	0.485363	0.589967	0.701171	0.504179	0.445468	0.614387
cg08449389	15	24672285	SNRPN intragenic CpG29		0.168525		0.180599	0.247939	0.182893	0.182935	0.184449	0.194482	0.153363	0.177626	0.13307	0.19804	0.232912	0.292204	0.132619	0.127077	0.215167	0.209843	0.159761	0.230157	0.0961555	0.134687	0.184149	0.215395	0.218181	0.181319
cg26708976	15	24672531	SNRPN intragenic CpG29		0.409795		0.429413	0.415228	0.419049	0.388525	0.424903	0.419128	0.388026	0.343231	0.393395	0.412662	0.437372	0.441416	0.367815	0.37434	0.420313	0.427615	0.447383	0.4107	0.399364	0.343917	0.372549	0.424127	0.45551	0.397266
cg15298722	15	25018132	SNRPN intragenic CpG40		0.195188		0.216074	0.226947	0.242068	0.210423	0.153939	0.199017	0.150808	0.158105	0.132206	0.210086	0.198433	0.37892	0.128044	0.102893	0.178785	0.217814	0.102674	0.189185	0.225219	0.155626	0.192586	0.268878	0.344853	0.14492
cg13495693	15	25018227	SNRPN intragenic CpG40		0.406212		0.391683	0.378934	0.42408	0.337529	0.394023	0.373778	0.413502	0.359098	0.35291	0.466923	0.42777	0.485192	0.366073	0.401004	0.390666	0.419177	0.319734	0.416094	0.443447	0.401259	0.447867	0.426126	0.45476	0.357877
cg00229754	15	25018302	SNRPN intragenic CpG40		0.256207		0.242483	0.231596	0.203206	0.264774	0.224983	0.242438	0.269285	0.294041	0.267842	0.278986	0.287749	0.301036	0.160082	0.22329	0.263909	0.301137	0.221489	0.266408	0.271766	0.303562	0.290783	0.297828	0.211332	0.243871
cg20707630	15	25018449	SNRPN intragenic CpG40		0.222678		0.22994	0.194055	0.206961	0.158768	0.270002	0.231575	0.264815	0.200581	0.161343	0.313171	0.207814	0.324799	0.211851	0.240595	0.257032	0.232548	0.161989	0.186203	0.234777	0.183829	0.206836	0.300505	0.304563	0.17751
cg11265941	15	25068738	SNRPN:alt-TSS-DMR		0.544749		0.494697	0.502967	0.563985	0.542875	0.485121	0.583259	0.487398	0.485429	0.583658	0.53858	0.498638	0.529082	0.49957	0.492284	0.511732	0.446185	0.52168	0.469406	0.478222	0.551697	0.490127	0.506084	0.50637	0.502385
cg11826663	15	25068754	SNRPN:alt-TSS-DMR		0.573217		0.590973	0.48831	0.561758	0.544724	0.588882	0.538054	0.573332	0.566303	0.583178	0.576582	0.580738	0.571575	0.597798	0.540196	0.527841	0.576365	0.536489	0.528987	0.579901	0.569906	0.57943	0.593576	0.544911	0.558621
cg10271763	15	25068763	SNRPN:alt-TSS-DMR		0.568478		0.586544	0.488189	0.586707	0.563547	0.556808	0.555663	0.61147	0.553767	0.548214	0.571418	0.589511	0.570173	0.544388	0.519142	0.527002	0.574299	0.522441	0.551987	0.569616	0.543357	0.579193	0.573601	0.574565	0.578501
cg27304225	15	25068769	SNRPN:alt-TSS-DMR		0.561992		0.559016	0.444016	0.547748	0.55555	0.514868	0.555489	0.527674	0.547407	0.557358	0.550496	0.552529	0.540153	0.518632	0.468313	0.518171	0.555722	0.568022	0.518903	0.618897	0.569124	0.562167	0.570604	0.546085	0.556312
cg19803984	15	25068790	SNRPN:alt-TSS-DMR		0.465694		0.471858	0.441789	0.467745	0.509244	0.455851	0.503074	0.475399	0.465109	0.479847	0.445771	0.46996	0.423214	0.402913	0.394398	0.433699	0.446437	0.499689	0.45147	0.493659	0.473657	0.492563	0.473146	0.443983	0.497456
cg16321029	15	25068850	SNRPN:alt-TSS-DMR		0.437624		0.397437	0.48587	0.455979	0.389196	0.417766	0.454578	0.459091	0.418706	0.467553	0.405223	0.431144	0.480119	0.430829	0.405369	0.420495	0.380021	0.384892	0.429465	0.483322	0.41739	0.434847	0.456081	0.405352	0.488628
cg26033681	15	25069376	SNRPN:alt-TSS-DMR		0.513789		0.526646	0.496881	0.516626	0.545069	0.518983	0.593663	0.516222	0.49613	0.529477	0.535987	0.505548	0.502754	0.542467	0.596623	0.501526	0.486629	0.496206	0.489148	0.467825	0.557578	0.482137	0.496939	0.502191	0.507243
cg25978208	15	25093244	SNRPN_2		0.476061		0.478473	0.650771	0.504449	0.518531	0.47037	0.431565	0.512594	0.448464	0.492061	0.371996	0.476837	0.524479	0.414442	0.462628	0.428204	0.502688	0.531655	0.473894	0.442031	0.446981	0.412452	0.492119	0.461539	0.495816
cg02171545	15	25093366	SNRPN_2		0.332912		0.32816	0.377719	0.355662	0.334161	0.41307	0.453531	0.388325	0.26023	0.549358	0.329733	0.317396	0.600822	0.421266	0.265819	0.254626	0.242807	0.398794	0.387782	0.305469	0.217611	0.291892	0.355633	0.359907	0.277741
cg02305723	15	25093456	SNRPN_2		0.490538		0.464112	0.646058	0.505545	0.516142	0.589188	0.50447	0.486365	0.355142	0.505492	0.431779	0.520073	0.69982	0.536276	0.474131	0.466489	0.477052	0.610395	0.570024	0.432793	0.414401	0.491192	0.530161	0.535454	0.578653
cg27644292	15	25123287	SNRPN_3		0.548459		0.540181	0.814553	0.520801	0.528774	0.555996	0.560964	0.50461	0.523031	0.59176	0.458083	0.545115	0.631852	0.548281	0.476083	0.521014	0.603543	0.604832	0.55065	0.509327	0.502581	0.4756	0.518238	0.576248	0.57669
cg08560373	15	25123381	SNRPN_3		0.301877		0.265361	0.504203	0.252995	0.352031	0.375386	0.31552	0.283335	0.331092	0.247599	0.276932	0.274316	0.401089	0.291076	0.296126	0.277398	0.324657	0.354119	0.286829	0.241842	0.236183	0.347157	0.231943	0.327292	0.149475
cg01786704	15	25123688	SNRPN_3		0.374263		0.395707	0.629194	0.215502	0.460394	0.562217	0.263983	0.392979	0.398396	0.334153	0.290024	0.499945	0.485548	0.536356	0.560708	0.307776	0.393829	0.271282	0.270939	0.25863	0.194672	0.214844	0.409377	0.543614	0.266242
cg18506672	15	25200253	SNURF:TSS-DMR		0.458224		0.443512	0.461019	0.434092	0.436947	0.4278	0.431526	0.453778	0.471735	0.471254	0.456444	0.478861	0.430292	0.422997	0.450335	0.432447	0.476283	0.375425	0.4437	0.413551	0.482307	0.461352	0.478061	0.444134	0.429048
cg02125271	15	25200406	SNURF:TSS-DMR		0.63454		0.623568	0.730399	0.655788	0.583115	0.577712	0.601818	0.631236	0.61275	0.645125	0.634374	0.625471	0.631168	0.611464	0.612174	0.621545	0.638873	0.56088	0.630063	0.580145	0.644646	0.642186	0.63062	0.614454	0.604756
cg26875073	15	25200490	SNURF:TSS-DMR		0.530217		0.538474	0.681935	0.515034	0.459272	0.517019	0.513533	0.577869	0.529833	0.509943	0.54148	0.547822	0.528142	0.529633	0.596592	0.495983	0.576071	0.480197	0.554932	0.484603	0.537314	0.574035	0.547726	0.561984	0.476667
cg22159025	15	25201020	SNURF:TSS-DMR		0.427596		0.39689	0.438393	0.349331	0.406867	0.390166	0.425692	0.422193	0.460126	0.347537	0.432098	0.47449	0.416012	0.412329	0.457429	0.376594	0.490959	0.362113	0.36372	0.408906	0.445195	0.476224	0.414185	0.386909	0.415413
cg22555495	15	25201224	SNURF:TSS-DMR		0.463428		0.473148	0.390652	0.43429	0.402856	0.399772	0.432595	0.474144	0.481016	0.430004	0.465867	0.454796	0.433617	0.434739	0.408542	0.457442	0.510352	0.379444	0.445828	0.437863	0.481803	0.439224	0.492564	0.40363	0.454616
cg01614564	15	25201429	SNURF:TSS-DMR		0.532135		0.546855	0.486488	0.54143	0.494358	0.482765	0.487267	0.508785	0.562076	0.511696	0.540248	0.519407	0.508752	0.520738	0.467099	0.515322	0.55261	0.482613	0.51463	0.47933	0.546603	0.537335	0.54758	0.472324	0.535124
cg13073261	15	25201732	SNURF:TSS-DMR		0.496923		0.477679	0.512723	0.488309	0.503912	0.488075	0.481011	0.499425	0.545969	0.553585	0.530931	0.483772	0.492263	0.507426	0.519907	0.475945	0.515992	0.4873	0.486004	0.480165	0.507837	0.50398	0.504922	0.504498	0.515725
cg19322380	15	99408636	IGF1R:Int2-DMR		0.627804		0.598714	0.624162	0.538505	0.59636	0.453551	0.595086	0.632162	0.659502	0.6291	0.661291	0.693421	0.562072	0.616664	0.576812	0.607366	0.541772	0.609747	0.450499	0.589901	0.5699	0.57653	0.639894	0.517196	0.569894
cg21746425	15	99408804	IGF1R:Int2-DMR		0.485242		0.470388	0.546163	0.379099	0.473738	0.374557	0.454489	0.528882	0.529617	0.490346	0.534827	0.572903	0.44003	0.530914	0.419396	0.480046	0.425239	0.425486	0.315971	0.49149	0.471602	0.467916	0.518719	0.367567	0.441055
cg12553689	15	99408958	IGF1R:Int2-DMR		0.542132		0.508826	0.591502	0.463061	0.483642	0.407104	0.48455	0.479593	0.573849	0.604764	0.550711	0.582817	0.494883	0.533825	0.483299	0.548561	0.468569	0.510568	0.409356	0.478144	0.483978	0.500208	0.580894	0.416703	0.488109
cg07615383	15	99409194	IGF1R:Int2-DMR		0.444531		0.463195	0.475299	0.371032	0.373792	0.326397	0.395819	0.446168	0.458572	0.494925	0.479994	0.483108	0.397802	0.45975	0.438451	0.463706	0.392599	0.424333	0.327409	0.436744	0.415914	0.421925	0.492397	0.36283	0.399422
cg00098799	15	99409360	IGF1R:Int2-DMR		0.482704		0.52178	0.644336	0.398128	0.472804	0.372244	0.421714	0.525098	0.559257	0.536356	0.553157	0.555884	0.436905	0.523949	0.547659	0.479246	0.437856	0.474405	0.296838	0.417618	0.419883	0.471025	0.533167	0.325922	0.467788
cg13812291	15	99409411	IGF1R:Int2-DMR		0.533543		0.54741	0.612869	0.420706	0.548884	0.430241	0.474918	0.525969	0.566096	0.623981	0.511361	0.557406	0.513872	0.508546	0.619426	0.536758	0.470946	0.529628	0.408661	0.535903	0.46789	0.456289	0.541035	0.42226	0.502354
cg03380198	15	99409506	IGF1R:Int2-DMR		0.477726		0.505947	0.565095	0.413366	0.408781	0.366508	0.393869	0.537279	0.539231	0.563502	0.446721	0.565093	0.425724	0.46707	0.522802	0.490049	0.454032	0.465355	0.384984	0.475295	0.419401	0.444649	0.517222	0.359938	0.415021
cg02880119	16	3481970	ZNF597:3' DMR		0.617116		0.582215	0.584881	0.543715	0.561735	0.497032	0.681117	0.504365	0.58316	0.61036	0.570054	0.700497	0.591585	0.648095	0.53605	0.524689	0.562631	0.454476	0.719002	0.543071	0.520689	0.5766	0.576591	0.530189	0.697903
cg04027059	16	3482078	ZNF597:3' DMR		0.584281		0.584842	0.603183	0.605303	0.562509	0.519472	0.559716	0.583556	0.622898	0.623614	0.600352	0.555574	0.611118	0.599383	0.590591	0.560905	0.641393	0.474626	0.62843	0.600633	0.576914	0.636253	0.631929	0.569236	0.604372
cg06410284	16	3493133	ZNF597:TSS-DMR		0.448642		0.479052	0.420627	0.462942	0.423611	0.396335	0.430328	0.418625	0.48194	0.503767	0.481327	0.475758	0.476083	0.396515	0.433576	0.440036	0.46421	0.420961	0.479509	0.386485	0.451532	0.44456	0.449939	0.468017	0.489288
cg09596866	16	3493336	ZNF597:TSS-DMR		0.328551		0.32536	0.556703	0.295009	0.224249	0.360536	0.35648	0.382572	0.356948	0.394394	0.400631	0.4012	0.374588	0.373157	0.421364	0.362297	0.374199	0.309928	0.334514	0.335195	0.348246	0.354908	0.357864	0.391112	0.297046
cg10482201	16	3493423	ZNF597:TSS-DMR		0.471635		0.503178	0.619386	0.455813	0.435994	0.465404	0.468823	0.487936	0.495928	0.568953	0.52512	0.523261	0.46612	0.473947	0.480727	0.448531	0.501884	0.435785	0.503628	0.425107	0.460637	0.500387	0.506374	0.430805	0.456369
cg03896694	16	3493440	ZNF597:TSS-DMR		0.463242		0.498476	0.610956	0.358088	0.411774	0.435581	0.463403	0.447736	0.548525	0.584767	0.55638	0.543417	0.509494	0.496602	0.530124	0.44497	0.465484	0.424262	0.481661	0.435041	0.39041	0.492087	0.481914	0.472332	0.456815
cg27136643	16	3493534	ZNF597:TSS-DMR		0.474387		0.485521	0.603538	0.449724	0.40911	0.450813	0.469282	0.458709	0.526052	0.599423	0.529327	0.497828	0.543722	0.467976	0.484747	0.500131	0.508483	0.506057	0.46052	0.477058	0.477722	0.527479	0.506183	0.450368	0.450103
cg03933495	16	3493614	ZNF597:TSS-DMR		0.373008		0.405818	0.409573	0.381632	0.37308	0.31085	0.382866	0.397029	0.4066	0.514539	0.412528	0.393381	0.450904	0.374158	0.432514	0.403624	0.384275	0.373134	0.397559	0.34655	0.391556	0.331951	0.408754	0.390104	0.42509
cg27460547	16	3493681	ZNF597:TSS-DMR		0.450472		0.455769	0.429975	0.436057	0.44853	0.432936	0.450142	0.445064	0.461153	0.550221	0.495887	0.483714	0.442806	0.46403	0.455265	0.470782	0.498002	0.412523	0.462276	0.447464	0.455222	0.466006	0.475427	0.422278	0.432895
cg26918062	16	3493815	ZNF597:TSS-DMR		0.415129		0.453641	0.383087	0.391481	0.424172	0.409873	0.410677	0.4394	0.443324	0.480987	0.461768	0.432803	0.462608	0.467433	0.422575	0.40789	0.427026	0.422458	0.443654	0.429076	0.396968	0.428528	0.419554	0.428769	0.416141
cg14654875	16	3493997	ZNF597:TSS-DMR		0.453515		0.458717	0.471313	0.459853	0.441171	0.425877	0.455371	0.437811	0.465629	0.483542	0.517786	0.448082	0.440238	0.447532	0.419702	0.457537	0.462331	0.469521	0.4674	0.457253	0.465211	0.460142	0.497042	0.404967	0.444057
cg10406676	16	3494094	ZNF597:TSS-DMR		0.425432		0.430232	0.431795	0.380954	0.401807	0.39705	0.418668	0.434336	0.437651	0.50811	0.467873	0.440904	0.408924	0.429849	0.449409	0.42279	0.473655	0.405452	0.434265	0.403877	0.428652	0.488395	0.472231	0.407283	0.385162
cg06121207	16	3494155	ZNF597:TSS-DMR		0.438042		0.446418	0.389366	0.428756	0.431716	0.387749	0.400181	0.440226	0.443041	0.479214	0.442158	0.474199	0.442015	0.439347	0.417468	0.44039	0.488739	0.436025	0.432328	0.419835	0.435905	0.453133	0.493338	0.397788	0.401982
cg07669517	17	9729250	GLP2R		0.582517		0.613281	0.509594	0.596242	0.57916	0.592148	0.556752	0.571767	0.617163	0.563537	0.540813	0.635781	0.541824	0.558601	0.579036	0.563369	0.570301	0.528208	0.58617	0.561043	0.568954	0.576907	0.583211	0.57468	0.592891
cg14783904	17	9729422	GLP2R		0.621976		0.636205	0.497476	0.564298	0.564287	0.573972	0.640686	0.592885	0.646209	0.702291	0.64738	0.636004	0.585339	0.614273	0.553929	0.561265	0.692954	0.581544	0.488537	0.583038	0.58431	0.653129	0.583943	0.599253	0.558551
cg20261915	17	9729424	GLP2R		0.627509		0.631652	0.537924	0.624252	0.577101	0.574034	0.61384	0.593846	0.642372	0.660112	0.646762	0.595753	0.606225	0.576481	0.562743	0.623314	0.656585	0.629707	0.590396	0.623807	0.615287	0.593032	0.59486	0.615308	0.561007
cg16737533	18	77905355	LOC100130522/PARD6G-AS1		0.343624		0.365363	0.0262139	0.343099	0.259523	0.367671	0.272386	0.353064	0.362314	0.381847	0.404529	0.38988	0.0269237	0.195569	0.29466	0.375312	0.189169	0.271957	0.24638	0.444924	0.399027	0.362174	0.390889	0.190037	0.345747
cg18687533	18	77905947	LOC100130522/PARD6G-AS1		0.369443		0.358354	0.19652	0.34968	0.370198	0.330967	0.342383	0.326158	0.339529	0.44833	0.410207	0.352887	0.155451	0.332613	0.304407	0.391827	0.362304	0.335745	0.339626	0.351156	0.374408	0.321735	0.370327	0.221253	0.384937
cg20646939	19	54040774	ZNF331:alt-TSS-DMR1		0.444036		0.455525	0.440671	0.423351	0.430857	0.406462	0.420804	0.455028	0.435337	0.424808	0.492529	0.437851	0.430575	0.429452	0.452528	0.448549	0.500985	0.395771	0.343022	0.429113	0.447811	0.461058	0.471009	0.409248	0.442671
cg06855497	19	54040813	ZNF331:alt-TSS-DMR1		0.489589		0.494253	0.439783	0.465411	0.453108	0.447016	0.473627	0.482648	0.498127	0.523415	0.522894	0.483696	0.454469	0.476873	0.441738	0.49402	0.519606	0.426313	0.408812	0.472757	0.478963	0.513164	0.526978	0.438545	0.480219
cg15576576	19	54040818	ZNF331:alt-TSS-DMR1		0.566546		0.582855	0.550722	0.568554	0.539623	0.554279	0.544387	0.562366	0.538904	0.581156	0.602056	0.559295	0.550735	0.560836	0.937281	0.576569	0.591041	0.534279	0.459323	0.54332	0.586909	0.58776	0.610291	0.542358	0.538923
cg22475353	19	54041163	ZNF331:alt-TSS-DMR1		0.303434		0.325229	0.176911	0.258041	0.200599	0.219586	0.248843	0.313489	0.29556	0.253167	0.354417	0.335973	0.252925	0.295225	0.182817	0.250632	0.386401	0.196274	0.237675	0.278168	0.322412	0.406348	0.334236	0.226001	0.25394
cg27296330	19	54041251	ZNF331:alt-TSS-DMR1		0.343228		0.353265	0.353157	0.300427	0.290711	0.249862	0.30534	0.3525	0.329949	0.310808	0.369112	0.295864	0.310025	0.334879	0.23294	0.357686	0.420401	0.28061	0.24752	0.344616	0.357268	0.375238	0.406633	0.291224	0.317975
cg10023249	19	54041303	ZNF331:alt-TSS-DMR1		0.217587		0.199686	0.184288	0.137439	0.159024	0.132223	0.185696	0.249848	0.183481	0.198297	0.246075	0.243281	0.162423	0.200538	0.0857312	0.192904	0.240029	0.14999	0.0813203	0.213805	0.224136	0.2485	0.224154	0.153342	0.183129
cg15607708	19	54041308	ZNF331:alt-TSS-DMR1		0.273146		0.244851	0.22646	0.194951	0.212517	0.193423	0.245054	0.286698	0.252745	0.237552	0.271148	0.331519	0.201234	0.25392	0.0933328	0.230455	0.27169	0.192207	0.131888	0.252594	0.273982	0.328342	0.293219	0.205311	0.247562
cg04522821	19	54041329	ZNF331:alt-TSS-DMR1		0.38021		0.389254	0.349952	0.323626	0.317438	0.259751	0.302935	0.384197	0.337958	0.500055	0.410645	0.569707	0.348793	0.345141	0.252121	0.356319	0.361781	0.294664	0.240046	0.346484	0.374541	0.51178	0.583974	0.452918	0.368076
cg05338009	19	54041398	ZNF331:alt-TSS-DMR1		0.388603		0.426913	0.44123	0.209306	0.353875	0.472068	0.396315	0.447744	0.261577	0.40139	0.27409	0.294584	0.422633	0.409285	0.457627	0.246405	0.440239	0.36424	0.303758	0.422738	0.396149	0.414902	0.431872	0.238812	0.228626
cg03499639	19	54041856	ZNF331:alt-TSS-DMR1		0.429196		0.421764	0.60196	0.398179	0.383894	0.403988	0.404073	0.460756	0.435907	0.441224	0.475169	0.473035	0.444261	0.44931	0.478433	0.456157	0.460235	0.418658	0.3132	0.416635	0.432318	0.413041	0.444418	0.465012	0.385868
cg25409185	19	54041999	ZNF331:alt-TSS-DMR1		0.429201		0.443897	0.480909	0.491754	0.41745	0.4019	0.491066	0.396814	0.450428	0.436439	0.404503	0.414535	0.419505	0.435442	0.455762	0.492289	0.418676	0.418105	0.398509	0.435595	0.423637	0.429471	0.429655	0.420971	0.473206
cg06860848	19	54057208	ZNF331:alt-TSS-DMR2		0.47815		0.48245	0.451612	0.450535	0.469654	0.41964	0.48461	0.433374	0.494047	0.444457	0.474167	0.46402	0.478292	0.473994	0.46025	0.426902	0.486915	0.414588	0.397485	0.471623	0.477313	0.462771	0.514948	0.390675	0.461244
cg03113572	19	54057415	ZNF331:alt-TSS-DMR2		0.552528		0.559621	0.56086	0.534091	0.546452	0.504406	0.55387	0.501756	0.590282	0.549443	0.571137	0.555738	0.561141	0.536407	0.505769	0.559886	0.597873	0.466288	0.440112	0.574187	0.560055	0.546465	0.575683	0.510644	0.535175
cg19696891	19	54057705	ZNF331:alt-TSS-DMR2		0.334323		0.355638	0.250065	0.258556	0.275389	0.339036	0.295727	0.366875	0.327982	0.230988	0.386778	0.345991	0.33806	0.356899	0.311861	0.278043	0.453746	0.226975	0.217093	0.340065	0.331678	0.402178	0.327912	0.263684	0.277073
cg20071427	19	54058085	ZNF331:alt-TSS-DMR2		0.520973		0.521908	0.547138	0.467021	0.471208	0.493438	0.457578	0.492443	0.545698	0.449244	0.552175	0.528091	0.526533	0.499744	0.56883	0.534508	0.579864	0.481176	0.415761	0.51777	0.541831	0.531076	0.569044	0.472171	0.46447
cg19041006	19	57349679	PEG3:TSS-DMR		0.540226		0.531017	0.527787	0.542852	0.542803	0.488944	0.528612	0.503218	0.497999	0.520781	0.526962	0.537785	0.508211	0.443932	0.56796	0.552718	0.533067	0.541062	0.529608	0.557769	0.557886	0.479563	0.533639	0.532668	0.551255
cg17663463	19	57349709	PEG3:TSS-DMR		0.575226		0.569744	0.600349	0.60505	0.578829	0.518883	0.519446	0.540923	0.545052	0.557281	0.684909	0.566988	0.548273	0.49711	0.575322	0.586201	0.588829	0.56177	0.568056	0.593238	0.587189	0.526872	0.545048	0.553138	0.5759
cg19771589	19	57349815	PEG3:TSS-DMR		0.487326		0.492279	0.524032	0.507882	0.474901	0.463961	0.466479	0.475742	0.470651	0.482592	0.472284	0.449685	0.454122	0.427219	0.518389	0.464317	0.51984	0.481516	0.472474	0.51501	0.514233	0.463571	0.478616	0.472188	0.48397
cg02793099	19	57350004	PEG3:TSS-DMR		0.505699		0.49708	0.561422	0.488393	0.489521	0.532106	0.457866	0.49698	0.483394	0.479518	0.503355	0.523055	0.503095	0.481351	0.508247	0.481566	0.539293	0.463848	0.477154	0.473933	0.502816	0.501364	0.491529	0.528967	0.458268
cg01656470	19	57350096	PEG3:TSS-DMR		0.54881		0.524355	0.664207	0.560809	0.522103	0.542002	0.50078	0.526814	0.535722	0.474168	0.54954	0.514691	0.562719	0.486224	0.565648	0.551912	0.59224	0.56238	0.522238	0.528058	0.507865	0.517828	0.565204	0.547358	0.520547
cg27519373	19	57350292	PEG3:TSS-DMR		0.604655		0.655203	0.706642	0.620086	0.563317	0.640981	0.600676	0.630466	0.636544	0.52398	0.620704	0.593449	0.630931	0.167485	0.655834	0.622392	0.622187	0.572974	0.625651	0.58409	0.600172	0.614023	0.599353	0.653313	0.620443
cg07310951	19	57350503	PEG3:TSS-DMR		0.468052		0.494278	0.474974	0.462935	0.40859	0.430236	0.458047	0.436374	0.461435	0.416383	0.491434	0.449625	0.467798	0.41267	0.417122	0.493249	0.502581	0.427907	0.476521	0.464527	0.464204	0.504529	0.499193	0.428824	0.502962
cg10719746	19	57350846	PEG3:TSS-DMR		0.595757		0.783489	0.677438	0.561794	0.61429	0.615391	0.645291	0.619138	0.600544	0.600162	0.5688	0.614646	0.596278	0.594895	0.670913	0.541339	0.654428	0.568396	0.560823	0.592155	0.623807	0.57734	0.602778	0.627078	0.584093
cg20897667	19	57351213	PEG3:TSS-DMR		0.518337		0.522772	0.519837	0.519731	0.495187	0.488632	0.49881	0.528321	0.505871	0.480086	0.534944	0.48826	0.496838	0.52428	0.459949	0.525154	0.564154	0.481401	0.500447	0.51723	0.515911	0.526862	0.523975	0.504843	0.524313
cg02478023	19	57351322	PEG3:TSS-DMR		0.530431		0.557067	0.544488	0.525588	0.460783	0.509858	0.449626	0.530014	0.508681	0.438276	0.522461	0.511595	0.611893	0.528633	0.470054	0.538157	0.556947	0.484293	0.538021	0.501407	0.53403	0.561827	0.569314	0.4991	0.471725
cg22354595	19	57351440	PEG3:TSS-DMR		0.518873		0.531049	0.433748	0.537974	0.438873	0.481929	0.458049	0.520033	0.519644	0.466787	0.506535	0.507775	0.472283	0.513925	0.445374	0.504873	0.560621	0.458163	0.520188	0.477507	0.508072	0.553355	0.534692	0.424752	0.506787
cg19335327	19	57351642	PEG3:TSS-DMR		0.485555		0.49427	0.520855	0.504162	0.444942	0.439396	0.441091	0.496089	0.458651	0.425005	0.493118	0.485573	0.450814	0.487102	0.476604	0.494072	0.512075	0.425587	0.46937	0.461208	0.476799	0.501214	0.507086	0.429465	0.468983
cg14849423	19	57351791	PEG3:TSS-DMR		0.553723		0.556263	0.582489	0.585858	0.508582	0.507441	0.519341	0.543018	0.533509	0.462967	0.574173	0.561876	0.515273	0.566222	0.49141	0.540704	0.544358	0.48092	0.546119	0.537269	0.53063	0.591942	0.582207	0.474296	0.539541
cg15777825	19	57352014	PEG3:TSS-DMR		0.478814		0.468905	0.440518	0.457512	0.439016	0.478349	0.448787	0.481597	0.473291	0.447979	0.470902	0.493948	0.483391	0.483294	0.449502	0.440456	0.489477	0.433774	0.43821	0.472729	0.480954	0.512981	0.470309	0.432279	0.468788
cg10204755	19	57352018	PEG3:TSS-DMR		0.540109		0.555693	0.439179	0.529898	0.490442	0.517039	0.47418	0.57288	0.534584	0.491672	0.540539	0.567247	0.507028	0.520662	0.506383	0.524287	0.554498	0.473428	0.541867	0.524265	0.552107	0.577213	0.559249	0.462309	0.551195
cg12205903	19	57352021	PEG3:TSS-DMR		0.456082		0.464969	0.444597	0.388952	0.428615	0.443199	0.437751	0.485287	0.463321	0.42472	0.495172	0.513	0.438832	0.469637	0.389519	0.372	0.499568	0.36451	0.408662	0.455507	0.446772	0.498624	0.480509	0.385728	0.433571
cg26349266	19	57352074	PEG3:TSS-DMR		0.54823		0.583201	0.625365	0.559304	0.473666	0.513145	0.494284	0.560021	0.514838	0.490753	0.524669	0.566782	0.508007	0.549251	0.53513	0.532795	0.575249	0.481261	0.503646	0.504409	0.548527	0.592141	0.568556	0.430479	0.537318
cg02162069	19	57352134	PEG3:TSS-DMR		0.477018		0.495778	0.510526	0.472023	0.429794	0.446446	0.451283	0.461312	0.462852	0.434995	0.487065	0.501053	0.462461	0.471797	0.452179	0.461228	0.503596	0.462165	0.439092	0.475558	0.473865	0.474009	0.506447	0.379846	0.464116
cg13960339	19	57352142	PEG3:TSS-DMR		0.530487		0.529206	0.574895	0.527513	0.47224	0.449931	0.498027	0.53967	0.492207	0.445503	0.543554	0.534875	0.525402	0.516559	0.495384	0.533112	0.572067	0.484375	0.512077	0.504375	0.581907	0.537811	0.548863	0.445343	0.522871
cg13369939	19	57352176	PEG3:TSS-DMR		0.587752		0.613127	0.614697	0.597494	0.520874	0.534864	0.551145	0.598989	0.580695	0.529896	0.630333	0.596063	0.574701	0.586962	0.587373	0.580716	0.637017	0.571188	0.567021	0.550514	0.590773	0.591977	0.629058	0.516607	0.546958
cg20628335	19	57352185	PEG3:TSS-DMR		0.474083		0.501577	0.356017	0.479085	0.438107	0.437908	0.430989	0.510649	0.463257	0.403027	0.496892	0.486311	0.465024	0.44386	0.440385	0.476424	0.523709	0.457277	0.449448	0.461572	0.482908	0.487935	0.512268	0.393945	0.479609
cg22294267	19	57352252	PEG3:TSS-DMR		0.606461		0.612873	0.572451	0.612397	0.597883	0.605281	0.577581	0.603919	0.589715	0.570854	0.608452	0.604728	0.61421	0.568788	0.618075	0.583192	0.611934	0.559583	0.599916	0.588321	0.610424	0.605689	0.614247	0.584355	0.577745
cg19098268	19	57352269	PEG3:TSS-DMR		0.519891		0.528528	0.543496	0.490131	0.504189	0.497148	0.50026	0.511327	0.516723	0.448208	0.503859	0.500788	0.496742	0.502382	0.476582	0.482082	0.546874	0.450964	0.508344	0.471778	0.535051	0.490904	0.526306	0.474141	0.476969
cg24844423	19	57352465	PEG3:TSS-DMR		0.544549		0.535794	0.614755	0.571599	0.484769	0.562948	0.528593	0.502869	0.552822	0.583733	0.515415	0.568949	0.543714	0.555228	0.539212	0.539917	0.572373	0.469682	0.527155	0.547984	0.508423	0.533085	0.594309	0.489937	0.48458
cg15678121	19	57352519	PEG3:TSS-DMR		0.565567		0.58888	0.522453	0.600372	0.565992	0.701796	0.533618	0.627283	0.566463	0.541635	0.584727	0.557263	0.537628	0.57475	0.737572	0.63411	0.600176	0.568225	0.544496	0.593381	0.598483	0.612147	0.59137	0.559168	0.588877
cg12032885	19	57352542	PEG3:TSS-DMR		0.414432		0.437067	0.467784	0.457328	0.38073	0.458137	0.411767	0.46931	0.394283	0.4083	0.399261	0.469793	0.430124	0.408013	0.460472	0.406391	0.390486	0.364198	0.32437	0.364441	0.387882	0.454979	0.409584	0.47709	0.367704
cg25458871	19	57352584	PEG3:TSS-DMR		0.494496		0.484755	0.610275	0.478989	0.45057	0.561869	0.522893	0.514294	0.511317	0.475596	0.486905	0.491834	0.527416	0.497134	0.644359	0.48041	0.492244	0.481514	0.486473	0.519625	0.562329	0.538389	0.501723	0.453979	0.490683
cg18668753	19	57352657	PEG3:TSS-DMR		0.592751		0.583454	0.735998	0.676961	0.557031	0.550299	0.596362	0.573596	0.605069	0.563039	0.577492	0.596079	0.615813	0.539767	0.675535	0.578677	0.601213	0.583324	0.598341	0.612745	0.615333	0.586057	0.633036	0.583828	0.580905
cg01054891	19	57352729	PEG3:TSS-DMR		0.448117		0.41607	0.304059	0.476387	0.459105	0.427476	0.440691	0.443588	0.452149	0.406456	0.459972	0.445395	0.449945	0.39196	0.425528	0.447553	0.423142	0.415788	0.433323	0.447648	0.425382	0.432395	0.440203	0.408885	0.390417
cg18644235	19	57352746	PEG3:TSS-DMR		0.692122		0.696597	0.734683	0.708899	0.667076	0.689662	0.692431	0.683851	0.704126	0.642216	0.680635	0.659463	0.717769	0.721316	0.780236	0.667404	0.678354	0.696671	0.673471	0.707284	0.700812	0.698932	0.694994	0.700433	0.661455
cg13374648	19	57352785	PEG3:TSS-DMR		0.478325		0.488573	0.475933	0.466765	0.496736	0.456692	0.48471	0.471457	0.457871	0.448814	0.468417	0.470803	0.486313	0.491491	0.464213	0.493488	0.480744	0.461679	0.462811	0.456621	0.466	0.46618	0.489044	0.463234	0.447231
cg26917367	19	57352807	PEG3:TSS-DMR		0.665866		0.717203	0.656916	0.6848	0.756505	0.650822	0.650485	0.652026	0.65739	0.723108	0.697972	0.628548	0.698937	0.649239	0.681076	0.695773	0.682393	0.684962	0.709189	0.635565	0.685735	0.665088	0.698901	0.699379	0.642594
cg22927979	19	57353128	PEG3:TSS-DMR		0.761358		0.793326	0.74885	0.674164	0.730646	0.728537	0.85366	0.749392	0.797275	0.721899	0.755602	0.737889	0.724905	0.855379	0.746374	0.792377	0.711013	0.756915	0.763052	0.763228	0.807795	0.779185	0.790153	0.830058	0.802101
cg25359645	20	30134929	MCTS2P:TSS-DMR		0.44345		0.452666	0.496054	0.43965	0.392479	0.408109	0.416933	0.47718	0.467048	0.486558	0.446694	0.447062	0.445321	0.440243	0.397798	0.43007	0.470947	0.421061	0.463365	0.420374	0.445794	0.449	0.452514	0.412145	0.426083
cg24607140	20	30134973	MCTS2P:TSS-DMR		0.524787		0.555857	0.55936	0.507647	0.464956	0.518357	0.488362	0.53298	0.515587	0.551085	0.547365	0.551047	0.529953	0.518932	0.559554	0.551889	0.570637	0.517527	0.561502	0.516362	0.519496	0.533891	0.552162	0.547438	0.529816
cg06000530	20	30135108	MCTS2P:TSS-DMR		0.459448		0.479201	0.479328	0.467688	0.443514	0.459158	0.435655	0.449315	0.47234	0.535972	0.483615	0.461825	0.477124	0.455643	0.47951	0.423348	0.486045	0.428868	0.454399	0.470869	0.452572	0.49256	0.48078	0.465759	0.456011
cg19617948	20	30135124	MCTS2P:TSS-DMR		0.490073		0.512066	0.468407	0.465714	0.469419	0.474023	0.459507	0.49105	0.516469	0.546025	0.479038	0.5044	0.47791	0.49951	0.506747	0.479847	0.527078	0.450602	0.450876	0.468198	0.474343	0.518022	0.500404	0.534539	0.477493
cg25645178	20	30135149	MCTS2P:TSS-DMR		0.412216		0.441588	0.425422	0.388323	0.373236	0.407646	0.397902	0.411072	0.430909	0.439519	0.393477	0.467546	0.416373	0.394671	0.424516	0.393987	0.440761	0.36734	0.384158	0.408807	0.421622	0.442254	0.417599	0.421563	0.385825
cg17840843	20	30135158	MCTS2P:TSS-DMR		0.360919		0.373407	0.310039	0.323699	0.363033	0.34151	0.355324	0.367837	0.361459	0.381824	0.367732	0.393857	0.375795	0.389276	0.348653	0.311511	0.375471	0.307232	0.327007	0.34697	0.383628	0.383244	0.364616	0.362864	0.308746
cg02146091	20	30135177	MCTS2P:TSS-DMR		0.470829		0.487862	0.467689	0.476696	0.447433	0.438366	0.427302	0.447453	0.499799	0.506752	0.497844	0.485598	0.450977	0.44797	0.518803	0.459773	0.469824	0.462354	0.467687	0.450349	0.478457	0.498493	0.471991	0.478044	0.451997
cg14175568	20	30135291	MCTS2P:TSS-DMR		0.410104		0.387098	0.37943	0.390408	0.357456	0.401509	0.397532	0.431911	0.420459	0.433563	0.399926	0.404245	0.390854	0.43585	0.450487	0.382863	0.445084	0.37618	0.38891	0.414243	0.420658	0.415678	0.443513	0.385068	0.409336
cg20129782	20	30135362	MCTS2P:TSS-DMR		0.39339		0.419467	0.383588	0.365106	0.353773	0.383622	0.390551	0.411263	0.394923	0.435811	0.426409	0.405818	0.38512	0.386309	0.381884	0.403374	0.434246	0.363144	0.34456	0.375041	0.375711	0.396109	0.417402	0.425439	0.379354
cg26083330	20	36148615	NNAT:TSS-DMR		0.712554		0.71357	0.7164	0.695485	0.659927	0.74129	0.649539	0.708362	0.74555	0.639299	0.724633	0.690283	0.696663	0.716383	0.664013	0.677756	0.697066	0.612615	0.64678	0.753102	0.748759	0.750129	0.697384	0.722864	0.693747
cg23605670	20	36148672	NNAT:TSS-DMR		0.59392		0.559417	0.615148	0.616154	0.567067	0.681413	0.556394	0.603552	0.620327	0.537918	0.611863	0.62214	0.622289	0.556116	0.602103	0.564117	0.616386	0.546841	0.528721	0.630839	0.609363	0.625931	0.576708	0.645552	0.557195
cg13790727	20	36148738	NNAT:TSS-DMR		0.729557		0.700942	0.713548	0.749313	0.693805	0.758385	0.642891	0.730979	0.781603	0.659198	0.728503	0.732574	0.727874	0.681873	0.680596	0.678811	0.718286	0.630969	0.658883	0.750027	0.75455	0.76378	0.720875	0.72156	0.69128
cg25712981	20	36148775	NNAT:TSS-DMR		0.74436		0.706878	0.774128	0.78327	0.721146	0.841821	0.691662	0.752911	0.784169	0.676983	0.739514	0.753261	0.759426	0.688067	0.836582	0.690254	0.729222	0.718938	0.640474	0.79182	0.776627	0.772779	0.714982	0.826261	0.696507
cg17643025	20	36148791	NNAT:TSS-DMR		0.695097		0.673279	0.74584	0.717805	0.646639	0.80497	0.61832	0.688922	0.73618	0.670286	0.673758	0.684012	0.735441	0.649877	0.738686	0.646151	0.68773	0.666287	0.632341	0.727965	0.722494	0.70933	0.673836	0.757076	0.640082
cg14469070	20	36148803	NNAT:TSS-DMR		0.718475		0.697693	0.795296	0.747553	0.691031	0.789895	0.663685	0.70374	0.751843	0.680258	0.71685	0.708003	0.737414	0.690747	0.77537	0.690491	0.717124	0.7082	0.64342	0.764774	0.751796	0.755462	0.709057	0.75315	0.669232
cg22298088	20	36148860	NNAT:TSS-DMR		0.725081		0.712092	0.689558	0.735903	0.687312	0.813662	0.647548	0.721424	0.769584	0.668408	0.726826	0.694341	0.774015	0.650758	0.744206	0.674311	0.728318	0.698012	0.646232	0.752779	0.724838	0.766399	0.691878	0.79017	0.646658
cg08402058	20	36148961	NNAT:TSS-DMR		0.613244		0.592981	0.616038	0.646715	0.586608	0.629778	0.558885	0.616018	0.637457	0.528084	0.599388	0.601265	0.622153	0.576614	0.559671	0.603973	0.59219	0.554408	0.525617	0.636768	0.639792	0.651853	0.612629	0.629352	0.573488
cg15473473	20	36148994	NNAT:TSS-DMR		0.637729		0.593935	0.650192	0.658154	0.632432	0.721805	0.558396	0.654994	0.696142	0.583807	0.619097	0.62678	0.671798	0.56055	0.671868	0.628668	0.651298	0.615528	0.5376	0.69833	0.675481	0.675007	0.599542	0.71789	0.580945
cg07156273	20	36149013	NNAT:TSS-DMR		0.681232		0.652911	0.71359	0.717094	0.644888	0.749012	0.604085	0.688669	0.720637	0.61694	0.674219	0.681124	0.683787	0.578146	0.699331	0.635259	0.664445	0.647775	0.649755	0.759155	0.694976	0.736888	0.641788	0.758045	0.641026
cg01466133	20	36149022	NNAT:TSS-DMR		0.674029		0.635287	0.663414	0.675615	0.674935	0.743186	0.58668	0.654341	0.74056	0.643768	0.685288	0.689429	0.699902	0.621483	0.689764	0.629157	0.664157	0.602125	0.577609	0.756614	0.684804	0.68835	0.649218	0.743239	0.613221
cg20479660	20	36149112	NNAT:TSS-DMR		0.638069		0.574438	0.676457	0.649903	0.611967	0.726894	0.582656	0.622081	0.665066	0.580308	0.617765	0.649908	0.658251	0.609611	0.661007	0.613029	0.634036	0.600392	0.556187	0.683068	0.658774	0.665564	0.583777	0.656981	0.558867
cg22421148	20	36149119	NNAT:TSS-DMR		0.65904		0.627374	0.673259	0.663275	0.621667	0.703565	0.592844	0.63459	0.690923	0.612215	0.660553	0.642065	0.655703	0.602799	0.65295	0.609101	0.660031	0.594329	0.580728	0.712765	0.65386	0.6908	0.628817	0.730185	0.611698
cg22510412	20	36149121	NNAT:TSS-DMR		0.679102		0.640278	0.703152	0.703629	0.640026	0.727179	0.618572	0.649062	0.723329	0.632944	0.66873	0.697496	0.703176	0.630685	0.71871	0.629823	0.656743	0.625824	0.571152	0.72711	0.724186	0.700418	0.633051	0.73609	0.630568
cg03061677	20	36149185	NNAT:TSS-DMR		0.603911		0.58319	0.641015	0.6224	0.55027	0.647824	0.551736	0.632787	0.669364	0.559942	0.621844	0.59269	0.613788	0.556111	0.60714	0.540736	0.59093	0.56147	0.482428	0.660766	0.642371	0.632399	0.57529	0.629191	0.515794
cg00576435	20	36149188	NNAT:TSS-DMR		0.627255		0.587549	0.696578	0.682903	0.607551	0.677111	0.574591	0.602883	0.679669	0.574519	0.605774	0.624568	0.623241	0.584228	0.639012	0.613104	0.596447	0.601197	0.555742	0.677226	0.653745	0.648428	0.614833	0.658143	0.596813
cg18433380	20	36149194	NNAT:TSS-DMR		0.638479		0.609363	0.674626	0.658521	0.615618	0.692393	0.579346	0.646134	0.720732	0.576442	0.626522	0.635007	0.627866	0.598161	0.673481	0.619078	0.629784	0.58176	0.537548	0.691488	0.659525	0.677974	0.635785	0.639825	0.608138
cg16648571	20	36149231	NNAT:TSS-DMR		0.525062		0.491978	0.476513	0.534172	0.48119	0.57261	0.520415	0.557752	0.580559	0.44174	0.539058	0.542092	0.526463	0.506718	0.53567	0.486438	0.5097	0.461475	0.424036	0.59529	0.593447	0.58749	0.501991	0.5669	0.466844
cg25962605	20	36149452	NNAT:TSS-DMR		0.55259		0.515032	0.571613	0.562044	0.501837	0.565391	0.495852	0.55897	0.587155	0.471614	0.546147	0.549433	0.533343	0.524047	0.526089	0.527431	0.579279	0.465352	0.448732	0.585635	0.56076	0.584407	0.544268	0.567334	0.510928
cg21588305	20	36149455	NNAT:TSS-DMR		0.670232		0.650061	0.657741	0.666453	0.638208	0.694291	0.615863	0.692112	0.724418	0.582254	0.66849	0.683055	0.655279	0.652112	0.688068	0.619913	0.662677	0.623596	0.593005	0.72217	0.7064	0.689257	0.663147	0.677388	0.629407
cg13708635	20	36149656	NNAT:TSS-DMR		0.531269		0.511386	0.544078	0.523096	0.478656	0.529945	0.481065	0.540459	0.580735	0.476187	0.533882	0.56841	0.51917	0.502928	0.500237	0.505771	0.528624	0.404884	0.454955	0.541852	0.546771	0.548658	0.530433	0.531047	0.485281
cg11174847	20	36149706	NNAT:TSS-DMR		0.577163		0.564981	0.643217	0.58286	0.51378	0.600892	0.548233	0.586559	0.593544	0.51575	0.595524	0.588284	0.563406	0.545097	0.575883	0.566254	0.570656	0.487442	0.4749	0.604382	0.594628	0.586788	0.593571	0.58147	0.534072
cg23566503	20	36149750	NNAT:TSS-DMR		0.442619		0.40196	0.459428	0.379668	0.393031	0.448652	0.431332	0.460341	0.458901	0.382346	0.438336	0.487223	0.435573	0.469753	0.422293	0.347494	0.460028	0.268695	0.293972	0.464311	0.431167	0.501877	0.428714	0.426027	0.36382
cg10642330	20	36150061	NNAT:TSS-DMR		0.407581		0.383413	0.473744	0.371976	0.345238	0.402057	0.36527	0.418759	0.392394	0.335777	0.438457	0.473233	0.436072	0.419761	0.424526	0.368109	0.444382	0.245123	0.26424	0.34272	0.387998	0.417911	0.424715	0.358493	0.379867
cg22457903	20	42142417	L3MBTL1:alt-TSS-DMR		0.455977		0.444607	0.512652	0.44475	0.425784	0.427635	0.422853	0.444314	0.434198	0.432941	0.486158	0.454917	0.453788	0.461993	0.444392	0.468452	0.481491	0.433528	0.448291	0.426134	0.440211	0.473428	0.477942	0.440489	0.468506
cg20091959	20	42142451	L3MBTL1:alt-TSS-DMR		0.515218		0.484429	0.442103	0.512081	0.467495	0.522725	0.511107	0.510106	0.519393	0.520344	0.538131	0.510825	0.541158	0.512154	0.492782	0.528376	0.550147	0.502621	0.522999	0.510864	0.500818	0.530486	0.531708	0.499806	0.53366
cg17091610	20	42142484	L3MBTL1:alt-TSS-DMR		0.491436		0.474139	0.548265	0.467319	0.482197	0.465259	0.446168	0.457784	0.480656	0.49599	0.50295	0.513107	0.505313	0.482853	0.475114	0.500727	0.526448	0.461131	0.483061	0.463684	0.461889	0.503691	0.496024	0.469516	0.491965
cg23626798	20	42142494	L3MBTL1:alt-TSS-DMR		0.499564		0.48717	0.474339	0.495613	0.453843	0.49216	0.470851	0.498712	0.489814	0.486279	0.505848	0.512646	0.509874	0.50993	0.445589	0.508139	0.548776	0.466873	0.493968	0.497028	0.488429	0.485993	0.505493	0.468481	0.501649
cg15388309	20	42142559	L3MBTL1:alt-TSS-DMR		0.523766		0.513433	0.504978	0.519355	0.47917	0.49733	0.514495	0.523423	0.520944	0.533447	0.538176	0.52717	0.524423	0.528297	0.482433	0.506546	0.561906	0.490408	0.513415	0.518415	0.502217	0.539499	0.536718	0.50534	0.504199
cg16862791	20	42142596	L3MBTL1:alt-TSS-DMR		0.498288		0.49146	0.456847	0.458591	0.469018	0.5124	0.504304	0.515336	0.500137	0.513229	0.505378	0.515698	0.508299	0.528188	0.4706	0.479052	0.523104	0.433445	0.466282	0.492987	0.494167	0.509353	0.521321	0.535077	0.46529
cg06446163	20	42142671	L3MBTL1:alt-TSS-DMR		0.500739		0.496065	0.520902	0.482126	0.437358	0.481597	0.493901	0.520767	0.502126	0.486032	0.518297	0.503412	0.462858	0.494814	0.459339	0.501348	0.536068	0.438997	0.521994	0.498011	0.500257	0.509189	0.531572	0.467673	0.465639
cg04984575	20	42142673	L3MBTL1:alt-TSS-DMR		0.53138		0.52373	0.531963	0.482065	0.489215	0.54588	0.525767	0.511378	0.551143	0.563985	0.539981	0.542503	0.530035	0.561631	0.518544	0.46634	0.585847	0.453505	0.468293	0.497216	0.541035	0.580985	0.520695	0.556812	0.471502
cg02177317	20	42142699	L3MBTL1:alt-TSS-DMR		0.598089		0.565211	0.637912	0.562935	0.558358	0.612487	0.598001	0.604035	0.592379	0.653336	0.61944	0.621766	0.600244	0.597317	0.61621	0.580955	0.635698	0.575258	0.565146	0.590617	0.577169	0.632042	0.610816	0.608542	0.586766
cg20529070	20	42142751	L3MBTL1:alt-TSS-DMR		0.519419		0.536177	0.587244	0.512315	0.454367	0.502121	0.523688	0.49204	0.526819	0.532739	0.534665	0.518024	0.51905	0.530354	0.497269	0.496994	0.528961	0.441158	0.53052	0.511664	0.519762	0.528538	0.543928	0.5033	0.514551
cg10360552	20	42142766	L3MBTL1:alt-TSS-DMR		0.520424		0.511709	0.572452	0.508559	0.485195	0.525111	0.523064	0.515047	0.559593	0.529477	0.521667	0.513143	0.506706	0.539375	0.540712	0.502965	0.552149	0.518275	0.512812	0.523842	0.526255	0.530202	0.545777	0.521818	0.510468
cg18911945	20	42142784	L3MBTL1:alt-TSS-DMR		0.499572		0.490486	0.51192	0.482634	0.46303	0.501291	0.507568	0.517286	0.49878	0.511697	0.501989	0.505173	0.465398	0.550081	0.528501	0.477262	0.507823	0.49562	0.515297	0.480376	0.5133	0.490945	0.48939	0.538438	0.490366
cg01877937	20	42142847	L3MBTL1:alt-TSS-DMR		0.460245		0.430477	0.524903	0.415595	0.389132	0.442128	0.444785	0.45483	0.475632	0.550321	0.468705	0.472757	0.453174	0.488034	0.4938	0.435111	0.498991	0.405036	0.446907	0.43588	0.45458	0.458985	0.471172	0.49335	0.428321
cg08633313	20	42142852	L3MBTL1:alt-TSS-DMR		0.475521		0.44011	0.520011	0.448184	0.401196	0.478635	0.46237	0.480286	0.501465	0.507951	0.482047	0.474089	0.463489	0.461717	0.480676	0.466747	0.506212	0.413011	0.455423	0.441468	0.486449	0.494153	0.499184	0.502795	0.453193
cg12699433	20	42142897	L3MBTL1:alt-TSS-DMR		0.431749		0.419886	0.409075	0.405653	0.368625	0.436488	0.454468	0.431637	0.491493	0.52897	0.478355	0.459232	0.436795	0.448448	0.514543	0.425851	0.496323	0.375981	0.476492	0.434183	0.444711	0.465843	0.466954	0.463148	0.431241
cg22330467	20	42143015	L3MBTL1:alt-TSS-DMR		0.515727		0.485473	0.556932	0.439972	0.502494	0.478711	0.540254	0.575825	0.55983	0.52553	0.56106	0.44707	0.484484	0.577407	0.643094	0.50778	0.519543	0.459821	0.508936	0.528274	0.533401	0.525988	0.521637	0.558098	0.515727
cg02611863	20	42143096	L3MBTL1:alt-TSS-DMR		0.535112		0.519486	0.589627	0.444951	0.514928	0.53691	0.520648	0.533425	0.534524	0.668567	0.525074	0.517156	0.588879	0.493742	0.614317	0.530178	0.594806	0.518394	0.529867	0.574281	0.528616	0.516015	0.628058	0.563142	0.52348
cg15330298	20	42143174	L3MBTL1:alt-TSS-DMR		0.541088		0.525554	0.644843	0.524962	0.484566	0.548171	0.55657	0.550748	0.565146	0.657217	0.554845	0.524602	0.593209	0.539805	0.614169	0.570137	0.59425	0.510831	0.540477	0.566818	0.533817	0.559279	0.568882	0.603141	0.513761
cg20252111	20	42143211	L3MBTL1:alt-TSS-DMR		0.544144		0.523039	0.541679	0.518047	0.523145	0.532845	0.537576	0.544682	0.524684	0.574905	0.557859	0.543168	0.548595	0.557404	0.524129	0.539176	0.566501	0.529203	0.541166	0.53607	0.513263	0.541638	0.542222	0.523658	0.550462
cg15302378	20	42143399	L3MBTL1:alt-TSS-DMR		0.64708		0.614404	0.707179	0.597481	0.613293	0.6759	0.631224	0.673335	0.651936	0.703148	0.662824	0.636577	0.692375	0.671893	0.705233	0.607627	0.677281	0.607465	0.597886	0.621243	0.658002	0.696233	0.631852	0.693231	0.608265
cg09541000	20	42143489	L3MBTL1:alt-TSS-DMR		0.549394		0.530158	0.58724	0.521661	0.513048	0.575976	0.57685	0.478145	0.545053	0.594022	0.564786	0.522807	0.635373	0.595634	0.63808	0.564131	0.603374	0.554228	0.605569	0.559787	0.528315	0.567685	0.583375	0.563778	0.516833
cg02472486	20	42143502	L3MBTL1:alt-TSS-DMR		0.509439		0.482245	0.539948	0.48499	0.481883	0.587525	0.508979	0.530287	0.492331	0.561091	0.510474	0.529569	0.571821	0.580206	0.617895	0.528925	0.536055	0.557072	0.505337	0.549677	0.506919	0.499588	0.510168	0.591497	0.474018
cg04132853	20	57414039	GNAS-NESP:TSS-DMR		0.570359		0.895726	0.854946	0.88469	0.87757	0.87665	0.866873	0.868738	0.881908	0.734887	0.796253	0.799093	0.816364	0.801472	0.783481	0.822504	0.848958	0.524677	0.59904	0.575407	0.542184	0.60772	0.640356	0.644856	0.694422
cg25090051	20	57414059	GNAS-NESP:TSS-DMR		0.527928		0.823667	0.799134	0.807128	0.82767	0.824797	0.82033	0.808348	0.813914	0.699423	0.728794	0.753138	0.7461	0.733377	0.76885	0.743633	0.783814	0.466919	0.602295	0.537674	0.519028	0.55809	0.557702	0.614324	0.602445
cg00732970	20	57414162	GNAS-NESP:TSS-DMR		0.433815		0.827693	0.846237	0.799955	0.800982	0.797009	0.848759	0.788597	0.805126	0.605717	0.680917	0.732221	0.697189	0.637301	0.747297	0.762875	0.788523	0.386043	0.43226	0.469096	0.464988	0.423304	0.491608	0.489756	0.503737
cg17696847	20	57414217	GNAS-NESP:TSS-DMR		0.508053		0.860112	0.825095	0.815798	0.832861	0.820576	0.806456	0.80929	0.816316	0.635585	0.692862	0.73633	0.739892	0.71855	0.776856	0.787906	0.820363	0.439979	0.552343	0.497982	0.479741	0.509846	0.48111	0.5698	0.612059
cg20019489	20	57414351	GNAS-NESP:TSS-DMR		0.639234		0.909021	0.859082	0.877756	0.895465	0.872473	0.933824	0.888868	0.901564	0.756237	0.802128	0.811874	0.878956	0.852552	0.868058	0.886294	0.856953	0.549591	0.673564	0.647136	0.650478	0.633579	0.685801	0.680212	0.721571
cg02274728	20	57414407	GNAS-NESP:TSS-DMR		0.511096		0.889055	0.889957	0.856585	0.819046	0.880715	0.871902	0.872012	0.847866	0.693243	0.760514	0.78865	0.792864	0.770239	0.810064	0.833313	0.833571	0.457749	0.553378	0.541183	0.516784	0.517919	0.569965	0.579875	0.594852
cg12054318	20	57414529	GNAS-NESP:TSS-DMR		0.49614		0.845163	0.825198	0.836981	0.802809	0.892273	0.86929	0.857668	0.853618	0.660912	0.745336	0.787351	0.703704	0.734345	0.798676	0.762444	0.832182	0.457358	0.475655	0.522435	0.504246	0.51434	0.557158	0.568918	0.545839
cg25268451	20	57414539	GNAS-NESP:TSS-DMR		0.510956		0.893685	0.901479	0.90194	0.888038	0.901809	0.90162	0.892315	0.895773	0.664358	0.807632	0.842472	0.805423	0.767923	0.826309	0.856761	0.881218	0.498767	0.503468	0.509789	0.510116	0.517486	0.566752	0.573314	0.603906
cg11996914	20	57414578	GNAS-NESP:TSS-DMR		0.538987		0.8986	0.929967	0.873387	0.884646	0.883621	0.89474	0.898769	0.884342	0.645406	0.762553	0.788477	0.731776	0.742018	0.740966	0.804676	0.842161	0.483067	0.529785	0.542839	0.524116	0.580367	0.571154	0.550416	0.594691
cg21330323	20	57414596	GNAS-NESP:TSS-DMR		0.493429		0.817635	0.884378	0.816872	0.823384	0.846155	0.821868	0.83953	0.814368	0.59028	0.690033	0.72039	0.679037	0.673769	0.654224	0.740411	0.788525	0.444111	0.470114	0.477913	0.504815	0.512909	0.490521	0.507719	0.530611
cg06163629	20	57414884	GNAS-NESP:TSS-DMR		0.491921		0.9578	0.914736	0.933713	0.957102	0.955812	0.956971	0.964918	0.946909	0.6248	0.795078	0.804243	0.752161	0.731854	0.849787	0.863324	0.905964	0.483389	0.498003	0.494912	0.50183	0.499697	0.53682	0.551135	0.564677
cg14597908	20	57414960	GNAS-NESP:TSS-DMR		0.466749		0.824342	0.832603	0.832778	0.846979	0.818616	0.831495	0.838279	0.830718	0.571226	0.748382	0.746831	0.710518	0.691294	0.723626	0.772332	0.810142	0.395502	0.447911	0.45634	0.463332	0.498804	0.511117	0.507645	0.534795
cg00765653	20	57415144	GNAS-NESP:TSS-DMR		0.569947		0.927851	0.942018	0.930442	0.945532	0.924767	0.933102	0.93603	0.920078	0.692395	0.80211	0.823968	0.777855	0.75604	0.800546	0.861561	0.895952	0.533857	0.549733	0.544465	0.574421	0.585386	0.564881	0.607253	0.618045
cg14728235	20	57415177	GNAS-NESP:TSS-DMR		0.566529		0.980654	0.976307	0.959896	0.981735	0.977237	0.978004	0.984054	0.980889	0.632945	0.79048	0.83192	0.789621	0.755317	0.817904	0.857033	0.920439	0.505537	0.557238	0.562562	0.572998	0.577492	0.575143	0.562241	0.629623
cg05558390	20	57415377	GNAS-NESP:TSS-DMR		0.337404		0.963859	0.94336	0.930878	0.949687	0.986939	0.970523	0.966155	0.969687	0.425932	0.663007	0.691106	0.62129	0.588602	0.676844	0.766553	0.863581	0.27151	0.316291	0.309109	0.311462	0.370873	0.328155	0.418304	0.374772
cg19296354	20	57415697	GNAS-NESP:TSS-DMR		0.498912		0.931292	0.914494	0.933445	0.933574	0.919205	0.906267	0.919305	0.917534	0.621201	0.786956	0.794737	0.76864	0.735102	0.714816	0.861973	0.87622	0.440443	0.476367	0.487548	0.500742	0.50544	0.497938	0.562575	0.573552
cg24975842	20	57416221	GNAS-NESP:TSS-DMR		0.446954		0.97147	0.99435	0.985744	0.986786	0.99298	0.993868	0.991106	0.990781	0.58252	0.747353	0.786889	0.728018	0.727022	0.645026	0.825161	0.910315	0.374308	0.399397	0.390441	0.441515	0.482622	0.4701	0.487474	0.438291
cg18619398	20	57416506	GNAS-NESP:TSS-DMR		0.45629		0.877034	0.913233	0.86944	0.877827	0.890689	0.884996	0.881985	0.857362	0.523442	0.683757	0.727297	0.685784	0.641427	0.605118	0.749285	0.835365	0.423256	0.432578	0.428301	0.426714	0.461029	0.462921	0.471056	0.517228
cg01355739	20	57416888	GNAS-NESP:TSS-DMR		0.545042		0.898959	0.891401	0.9093	0.916027	0.884463	0.91855	0.904916	0.903066	0.646517	0.790948	0.818314	0.787451	0.741063	0.805416	0.846909	0.88673	0.50632	0.557367	0.555342	0.530937	0.594019	0.587439	0.591257	0.607532
cg00952145	20	57417152	GNAS-NESP:TSS-DMR		0.392381		0.87727	0.873963	0.841872	0.869322	0.884469	0.866439	0.887499	0.874858	0.485435	0.707514	0.712761	0.689509	0.652547	0.652759	0.790698	0.846615	0.345669	0.383537	0.383348	0.382973	0.412972	0.408537	0.404458	0.456458
cg20582984	20	57417233	GNAS-NESP:TSS-DMR		0.577887		0.917798	0.897646	0.913632	0.937562	0.87786	0.896085	0.914995	0.920039	0.669961	0.829036	0.842305	0.826657	0.795426	0.820739	0.86333	0.898331	0.570066	0.563819	0.576806	0.578504	0.577894	0.636442	0.655499	0.665372
cg18949315	20	57418015	GNAS-NESP:TSS-DMR		0.494283		0.901175	0.833843	0.84919	0.880913	0.879889	0.864434	0.887171	0.880188	0.716825	0.752976	0.80467	0.77054	0.789815	0.752899	0.837991	0.842104	0.460803	0.515919	0.508236	0.492241	0.516214	0.496647	0.585354	0.616642
cg18935491	20	57425979	GNAS-AS1:TSS-DMR		0.543068		0.0424697	0.0602256	0.0426471	0.0469683	0.0428299	0.0335685	0.0216078	0.0396613	0.305228	0.277825	0.202118	0.0824614	0.253554	0.178987	0.153204	0.116874	0.503327	0.495873	0.541553	0.551726	0.56587	0.551988	0.471205	0.453995
cg24203465	20	57425986	GNAS-AS1:TSS-DMR		0.489235		0.0728994	0.0820815	0.0700152	0.057927	0.0724732	0.0569554	0.0623553	0.0704799	0.31284	0.291412	0.208054	0.126013	0.285081	0.163231	0.14656	0.154402	0.455134	0.494001	0.466116	0.465328	0.470608	0.513716	0.425025	0.421912
cg26102503	20	57425994	GNAS-AS1:TSS-DMR		0.472348		0.0485331	0.0342391	0.0448169	0.0351573	0.040682	0.041557	0.0379466	0.0391788	0.262271	0.215588	0.180862	0.0738412	0.238334	0.131131	0.118831	0.122432	0.39296	0.46374	0.462624	0.473604	0.496916	0.490679	0.397293	0.368278
cg03344105	20	57426131	GNAS-AS1:TSS-DMR		0.48455		0.0535827	0.0790305	0.0540244	0.0617651	0.0518852	0.0630111	0.0530928	0.0568004	0.333336	0.202148	0.173064	0.0770162	0.244889	0.590227	0.114884	0.118901	0.473525	0.4731	0.485982	0.469315	0.497566	0.509454	0.367234	0.364564
cg14660776	20	57426138	GNAS-AS1:TSS-DMR		0.42541		0.0437232	0.0555011	0.0570034	0.0554361	0.0519409	0.0655633	0.0580942	0.0643823	0.28408	0.187448	0.130824	0.0698866	0.218249	0.0762012	0.102283	0.101503	0.407902	0.427495	0.42614	0.417639	0.449727	0.451375	0.34629	0.353938
cg19592829	20	57426215	GNAS-AS1:TSS-DMR		0.488098		0.190881	0.184066	0.212773	0.189324	0.186745	0.198642	0.168389	0.188076	0.330331	0.280945	0.2599	0.278444	0.293512	0.276197	0.236992	0.217651	0.453405	0.47081	0.461354	0.478656	0.463953	0.493405	0.405332	0.36896
cg09123158	20	57426264	GNAS-AS1:TSS-DMR		0.608257		0.448359	0.532584	0.436095	0.444925	0.451402	0.423378	0.416107	0.449987	0.486129	0.476973	0.51193	0.517071	0.589297	0.506156	0.461642	0.419558	0.595453	0.588034	0.583391	0.678534	0.571598	0.657209	0.590613	0.528385
cg19140375	20	57426274	GNAS-AS1:TSS-DMR		0.483094		0.247257	0.168757	0.213216	0.281211	0.278604	0.264955	0.242638	0.244233	0.342443	0.312775	0.392653	0.324635	0.409392	0.210444	0.220131	0.269983	0.445987	0.40235	0.47264	0.514056	0.481139	0.467684	0.420466	0.34295
cg11669839	20	57426322	GNAS-AS1:TSS-DMR		0.417137		0.0915916	0.0700541	0.0914979	0.0907656	0.0827977	0.0848909	0.086333	0.0771968	0.245361	0.220713	0.208032	0.0966847	0.254364	0.213225	0.168467	0.147973	0.379908	0.415235	0.404323	0.434026	0.431408	0.43944	0.338595	0.349684
cg17841572	20	57426368	GNAS-AS1:TSS-DMR		0.445069		0.0751239	0.104934	0.078054	0.0713349	0.0726327	0.0788529	0.0700561	0.0834619	0.252785	0.218742	0.203251	0.109948	0.232367	0.0696601	0.128575	0.13841	0.404828	0.397038	0.445678	0.469891	0.42787	0.459924	0.353517	0.34507
cg25229306	20	57426374	GNAS-AS1:TSS-DMR		0.494475		0.163901	0.18352	0.135417	0.115772	0.107188	0.121548	0.120251	0.134679	0.309882	0.26674	0.265625	0.205543	0.350163	0.157129	0.170602	0.177684	0.449424	0.473101	0.473073	0.509342	0.485644	0.515411	0.412996	0.405804
cg14482474	20	57426383	GNAS-AS1:TSS-DMR		0.495656		0.161071	0.275084	0.15159	0.13902	0.12004	0.140094	0.156217	0.165013	0.337194	0.313455	0.27262	0.179522	0.288575	0.152909	0.187069	0.181885	0.47091	0.477647	0.52256	0.490122	0.508459	0.513072	0.402997	0.398055
cg08166863	20	57426391	GNAS-AS1:TSS-DMR		0.519208		0.0840055	0.109255	0.0863616	0.0987306	0.053396	0.0627861	0.0426691	0.0975374	0.330504	0.295904	0.279468	0.157172	0.355763	0.0855024	0.152001	0.139403	0.492806	0.486007	0.508217	0.513668	0.528674	0.524113	0.43269	0.445935
cg11285807	20	57426395	GNAS-AS1:TSS-DMR		0.451085		0.0963428	0.0766545	0.077239	0.100127	0.0654531	0.0641199	0.0714883	0.117083	0.32757	0.271827	0.283525	0.207522	0.330646	0.0839079	0.13128	0.143342	0.402601	0.40404	0.443462	0.473423	0.486514	0.451972	0.400103	0.344948
cg06200857	20	57426420	GNAS-AS1:TSS-DMR		0.524656		0.174356	0.171141	0.174558	0.183374	0.120533	0.117607	0.136758	0.151092	0.287337	0.34123	0.340871	0.179373	0.202063	0.32927	0.247747	0.242265	0.486258	0.49864	0.542568	0.639539	0.536527	0.621581	0.537176	0.456776
cg08091561	20	57426425	GNAS-AS1:TSS-DMR		0.490987		0.175329	0.172154	0.195463	0.183197	0.130204	0.128527	0.138958	0.158403	0.290856	0.328933	0.341813	0.154287	0.206525	0.272114	0.241518	0.227952	0.458376	0.482384	0.469719	0.592478	0.527563	0.612192	0.448399	0.43506
cg22860367	20	57426538	GNAS-AS1:TSS-DMR		0.43575		0.07567	0.0783182	0.0828816	0.0735655	0.075311	0.0758184	0.0704426	0.0894169	0.235051	0.228163	0.214864	0.111411	0.106153	0.211418	0.187961	0.135776	0.402856	0.401114	0.45127	0.452042	0.455192	0.465019	0.284893	0.34744
cg07947033	20	57426545	GNAS-AS1:TSS-DMR		0.483272		0.0612691	0.0649636	0.0557729	0.0749073	0.0502488	0.0414276	0.0662139	0.0770526	0.200928	0.26957	0.265119	0.146529	0.140955	0.171078	0.156543	0.157987	0.466954	0.483601	0.513	0.591717	0.506504	0.61005	0.485211	0.413589
cg06693667	20	57426570	GNAS-AS1:TSS-DMR		0.500343		0.131642	0.197948	0.140052	0.119131	0.137535	0.111298	0.137433	0.147829	0.323697	0.263694	0.300288	0.282404	0.238216	0.222929	0.211218	0.19711	0.473306	0.482051	0.502146	0.500845	0.503896	0.518584	0.439866	0.424339
cg15631127	20	57426580	GNAS-AS1:TSS-DMR		0.532625		0.207141	0.210891	0.165857	0.151687	0.235473	0.173163	0.205072	0.218394	0.395632	0.362192	0.366622	0.353677	0.331579	0.308926	0.274171	0.257556	0.518796	0.516718	0.539758	0.541196	0.526873	0.544417	0.484588	0.481855
cg04677683	20	57426743	GNAS-AS1:TSS-DMR		0.492132		0.0921081	0.10177	0.0908098	0.0979664	0.0843536	0.106388	0.100732	0.116896	0.251414	0.229373	0.282124	0.133673	0.121231	0.227132	0.210267	0.196479	0.400453	0.465948	0.463417	0.532796	0.48338	0.569756	0.416673	0.378738
cg15160445	20	57426749	GNAS-AS1:TSS-DMR		0.546367		0.0698341	0.101418	0.10704	0.0926777	0.080035	0.0861256	0.0876333	0.127553	0.308439	0.272618	0.312569	0.11602	0.122615	0.282983	0.256876	0.202454	0.435335	0.504488	0.514828	0.603794	0.540131	0.607077	0.483577	0.467973
cg25326570	20	57426757	GNAS-AS1:TSS-DMR		0.518581		0.104652	0.0904643	0.107601	0.126357	0.0916312	0.0939633	0.0971733	0.113243	0.307149	0.243809	0.294454	0.109412	0.131574	0.237548	0.251489	0.225851	0.412273	0.470882	0.496455	0.541664	0.508103	0.56432	0.424384	0.445168
cg23249369	20	57426759	GNAS-AS1:TSS-DMR		0.549302		0.0266432	0.0257282	0.0298403	0.0128666	0.0196416	0.0202583	0.0138264	0.0224484	0.253097	0.186018	0.267794	0.00657332	0.0381978	0.14432	0.174121	0.155836	0.465329	0.497418	0.513442	0.581544	0.552125	0.583492	0.459183	0.455488
cg01715551	20	57426789	GNAS-AS1:TSS-DMR		0.455306		0.10227	0.0944295	0.110249	0.091175	0.0961335	0.100919	0.0969966	0.107354	0.257201	0.228422	0.234158	0.111555	0.128394	0.218193	0.19809	0.187816	0.423892	0.443502	0.457043	0.48373	0.488085	0.478914	0.327127	0.388384
cg14176797	20	57426801	GNAS-AS1:TSS-DMR		0.480369		0.110254	0.085645	0.0946313	0.11419	0.108695	0.0975001	0.122007	0.116384	0.267221	0.231161	0.213544	0.176154	0.139588	0.213566	0.184533	0.179605	0.444621	0.446975	0.45855	0.480585	0.505855	0.521105	0.357401	0.386313
cg04457481	20	57426835	GNAS-AS1:TSS-DMR		0.488681		0.0614152	0.0740164	0.0651762	0.0756943	0.0629734	0.0506745	0.0678159	0.0760553	0.222749	0.173377	0.21829	0.100842	0.12332	0.217769	0.150358	0.132054	0.426669	0.464495	0.469915	0.490571	0.524068	0.523962	0.344963	0.376623
cg27262796	20	57426858	GNAS-AS1:TSS-DMR		0.494094		0.0979809	0.0857435	0.111776	0.104643	0.118258	0.107698	0.104373	0.103051	0.224397	0.187511	0.242297	0.105459	0.104278	0.223646	0.196501	0.171459	0.453958	0.507553	0.507095	0.506304	0.533215	0.507687	0.398715	0.409972
cg21938532	20	57426931	GNAS-AS1:TSS-DMR		0.515446		0.0300063	0.0231801	0.0353839	0.0206623	0.0386452	0.0313592	0.0200148	0.0392532	0.225849	0.190831	0.202578	0.027932	0.0278616	0.169758	0.183126	0.12544	0.448995	0.493176	0.511247	0.509201	0.550592	0.527282	0.356349	0.447617
cg22989942	20	57426950	GNAS-AS1:TSS-DMR		0.55479		0.0329274	0.0259254	0.0304961	0.0444806	0.0225715	0.0268829	0.0305659	0.0397398	0.378955	0.320952	0.323021	0.0429326	0.0557076	0.28076	0.235757	0.1827	0.508244	0.51678	0.561205	0.567358	0.575246	0.545127	0.444363	0.461487
cg18224653	20	57426979	GNAS-AS1:TSS-DMR		0.482088		0.03178	0.0102885	0.0241444	0.0168865	0.0125244	0.0101155	0.0144098	0.0253945	0.269655	0.203805	0.227835	0.0238529	0.0341086	0.146374	0.141694	0.130494	0.392016	0.414702	0.461518	0.501504	0.513695	0.498164	0.34904	0.389296
cg14309385	20	57427010	GNAS-AS1:TSS-DMR		0.530475		0.0759164	0.0600748	0.0724933	0.0787327	0.047101	0.049525	0.0571026	0.0778721	0.363529	0.350478	0.350857	0.108086	0.149233	0.293106	0.272418	0.249376	0.499026	0.515737	0.525245	0.518742	0.532366	0.542148	0.459449	0.486095
cg05309239	20	57427017	GNAS-AS1:TSS-DMR		0.47733		0.00735095	0.00769242	0.010767	0.00833844	0.0123	0.0137132	0.00859047	0.0194244	0.248362	0.115136	0.205554	0.0214766	0.0213898	0.179414	0.133759	0.130623	0.424348	0.441128	0.471933	0.453646	0.515571	0.470979	0.369698	0.405488
cg12573482	20	57427030	GNAS-AS1:TSS-DMR		0.450672		0.0652789	0.111027	0.074577	0.0729805	0.0673485	0.0708942	0.0835907	0.0842425	0.248972	0.226865	0.201998	0.0858786	0.0921836	0.181078	0.167802	0.168415	0.38134	0.418185	0.464756	0.433648	0.462905	0.462503	0.308756	0.362633
cg01017090	20	57427046	GNAS-AS1:TSS-DMR		0.451322		0.0404683	0.0571599	0.0486497	0.0476586	0.0546655	0.0495494	0.0432725	0.0485913	0.219333	0.195663	0.190495	0.0560646	0.0719845	0.197975	0.153427	0.111888	0.410707	0.433713	0.462367	0.405387	0.486342	0.473453	0.335126	0.414187
cg06324048	20	57427103	GNAS-AS1:TSS-DMR		0.507897		0.028156	0.0562594	0.0490287	0.0535435	0.0372559	0.0354131	0.0231336	0.0707608	0.253234	0.14686	0.127911	0.0605903	0.0472257	0.187304	0.116935	0.120761	0.416771	0.423667	0.504932	0.470737	0.486442	0.49682	0.357873	0.418879
cg13728472	20	57427117	GNAS-AS1:TSS-DMR		0.394323		0.0386411	0.035819	0.0337771	0.0490314	0.0320209	0.0323039	0.0299405	0.029925	0.208625	0.180417	0.181879	0.0270941	0.0867108	0.0986919	0.10059	0.107715	0.331811	0.307141	0.390362	0.365627	0.405218	0.365007	0.291528	0.290726
cg24617313	20	57427146	GNAS-AS1:TSS-DMR		0.482366		0.096328	0.0910056	0.106156	0.133041	0.0987979	0.103949	0.083346	0.0419679	0.158181	0.148057	0.303287	0.0998007	0.131999	0.232352	0.208192	0.203961	0.192567	0.395162	0.445979	0.5544	0.466454	0.650497	0.468339	0.396726
cg03908391	20	57427170	GNAS-AS1:TSS-DMR		0.567414		0.0974118	0.0509959	0.101637	0.150643	0.107024	0.0620616	0.0795385	0.0793758	0.313503	0.183693	0.199092	0.111115	0.0965048	0.202033	0.180892	0.176686	0.511853	0.500611	0.563046	0.507234	0.55009	0.597061	0.40712	0.496905
cg22290117	20	57427173	GNAS-AS1:TSS-DMR		0.541948		0.201137	0.197637	0.209982	0.24836	0.20884	0.183435	0.193929	0.228568	0.338761	0.293236	0.275873	0.220998	0.181018	0.276896	0.266502	0.249423	0.493121	0.503934	0.526351	0.4876	0.512186	0.555438	0.423692	0.469473
cg26496204	20	57427210	GNAS-AS1:TSS-DMR		0.501605		0.115176	0.132232	0.129306	0.120044	0.130724	0.118295	0.138493	0.135087	0.289644	0.265718	0.2514	0.123516	0.138656	0.220997	0.21305	0.224107	0.402818	0.474975	0.488702	0.432727	0.515504	0.538041	0.390311	0.442525
cg16833551	20	57427237	GNAS-AS1:TSS-DMR		0.640106		0.159625	0.189969	0.125493	0.158768	0.175144	0.130969	0.168624	0.149188	0.389914	0.283154	0.309858	0.17794	0.146117	0.211956	0.25906	0.252871	0.579313	0.575944	0.650447	0.494557	0.632391	0.67378	0.479368	0.593386
cg03010274	20	57427274	GNAS-AS1:TSS-DMR		0.424585		0.115148	0.111974	0.123864	0.121801	0.109342	0.107841	0.12839	0.141418	0.209909	0.22936	0.227651	0.11375	0.101933	0.148452	0.198727	0.180982	0.283741	0.344938	0.36532	0.272279	0.35046	0.384992	0.271873	0.379811
cg25652859	20	57427412	GNAS-AS1:TSS-DMR		0.352063		0.0529885	0.0319125	0.05924	0.0540269	0.0584992	0.0456276	0.046016	0.0596491	0.133958	0.121046	0.135997	0.0434323	0.0556544	0.064667	0.0950941	0.114198	0.200222	0.20606	0.270821	0.163955	0.264778	0.272423	0.208114	0.311733
cg12321149	20	57427426	GNAS-AS1:TSS-DMR		0.37649		0.0940934	0.083856	0.0939992	0.0953405	0.0919639	0.100463	0.087804	0.0909762	0.173565	0.156581	0.161392	0.0927721	0.102629	0.107856	0.163325	0.159555	0.182897	0.166583	0.286667	0.173444	0.206548	0.253241	0.23705	0.346149
cg06065549	20	57427443	GNAS-AS1:TSS-DMR		0.41186		0.0865662	0.0889262	0.111027	0.0844136	0.0803041	0.111009	0.0723379	0.0986718	0.210878	0.174472	0.186076	0.0842144	0.0727472	0.134812	0.158422	0.152379	0.208757	0.22429	0.319555	0.207467	0.255004	0.291014	0.241766	0.354512
cg07105596	20	57427472	GNAS-AS1:TSS-DMR		0.343377		0.0129839	0.00612294	0.018932	0.0103845	0.00322911	0.005228	0.00760925	0	0.118273	0.0513017	0.0785856	0	0	0.0630153	0.0447389	0.0489924	0.0875207	0.0275644	0.216311	0.0510446	0.115621	0.115688	0.151858	0.309206
cg27304369	20	57427483	GNAS-AS1:TSS-DMR		0.41416		0.0182537	0.0357011	0.0403595	0.0300495	0.0338806	0.0291481	0.0162692	0.0312037	0.188087	0.117166	0.095442	0.0304329	0.0339177	0.11016	0.0862404	0.090423	0.19388	0.140632	0.333421	0.164926	0.172205	0.200981	0.247236	0.344997
cg26811638	20	57427493	GNAS-AS1:TSS-DMR		0.356791		0.0621275	0.0673119	0.0811466	0.0605274	0.0434874	0.0589353	0.0471194	0.0603226	0.177068	0.0997289	0.125975	0.0719702	0.0497493	0.137697	0.116295	0.0917787	0.167356	0.168755	0.264641	0.171298	0.172638	0.206559	0.228602	0.287045
cg26534489	20	57427495	GNAS-AS1:TSS-DMR		0.410161		0.160424	0.150324	0.192087	0.169125	0.146243	0.138165	0.153917	0.15685	0.309825	0.250183	0.199321	0.149727	0.14605	0.249741	0.203477	0.160862	0.299986	0.26223	0.35271	0.25703	0.288918	0.315447	0.325513	0.370119
cg08587534	20	57427503	GNAS-AS1:TSS-DMR		0.49221		0.0729232	0.0452684	0.0723818	0.0765862	0.0742507	0.0621351	0.0681644	0.0919788	0.262222	0.188276	0.192898	0.0578995	0.0682569	0.187402	0.137214	0.143604	0.295463	0.304843	0.429598	0.299763	0.358274	0.369376	0.370343	0.400292
cg14564778	20	57427556	GNAS-AS1:TSS-DMR		0.432061		0.0633812	0.0612042	0.0686029	0.0706454	0.0801291	0.0669767	0.0665844	0.072213	0.196291	0.139517	0.183293	0.0857669	0.0712595	0.153354	0.137109	0.140385	0.198228	0.214885	0.248497	0.16479	0.191638	0.209729	0.292228	0.345679
cg01817393	20	57427642	GNAS-AS1:TSS-DMR		0.371891		0.060412	0.0936615	0.0632386	0.0527823	0.0697989	0.0464133	0.0263797	0.0548215	0.150312	0.120143	0.108949	0.0652903	0.0831852	0	0.0859836	0.0707471	0.0971949	0.0655012	0.116317	0.0622257	0.0839203	0.0718485	0.175541	0.3921
cg02890368	20	57427650	GNAS-AS1:TSS-DMR		0.273187		0.0176433	0.045304	0	0.0208637	0	0.0390703	0.0821986	0.0932288	0.10608	0.107248	0.0882371	0.00206666	0.0120391	0.0921563	0.101786	0.170277	0.106985	0.0558666	0.2172	0.0808121	0.0897443	0.0297017	0.113985	0.184534
cg20528838	20	57427730	GNAS-AS1:TSS-DMR		0.286199		0.0234886	0.0245465	0.0348859	0.030839	0.0302794	0.007291	0.028379	0.0285056	0.153718	0.0720525	0.121829	0.0325959	0.0315143	0.0509786	0.052463	0.0702843	0.120244	0.0889966	0.126602	0.112225	0.105876	0.100308	0.205774	0.241181
cg27661264	20	57427738	GNAS-AS1:TSS-DMR		0.331198		0.0777889	0.0688127	0.0847103	0.0680073	0.0795302	0.0673383	0.067402	0.0754162	0.209226	0.125335	0.1715	0.0688178	0.0701692	0.12928	0.123427	0.127303	0.148362	0.138906	0.156483	0.154127	0.15012	0.167668	0.23324	0.299009
cg19589727	20	57427762	GNAS-AS1:TSS-DMR		0.351176		0.0927771	0.0905274	0.0947846	0.0868129	0.106913	0.0937937	0.0832784	0.090183	0.209552	0.151262	0.173041	0.0917065	0.0891819	0.124274	0.14933	0.150956	0.182863	0.176964	0.197462	0.165855	0.177782	0.183716	0.241033	0.343064
cg10302550	20	57427821	GNAS-AS1:TSS-DMR		0.428715		0.0498107	0.0462599	0.0556715	0.0616552	0.050109	0.0480407	0.0417505	0.0450217	0.25652	0.164461	0.216554	0.0539445	0.0519626	0.136043	0.161994	0.165359	0.147164	0.11347	0.151344	0.128802	0.111141	0.114326	0.319694	0.382717
cg17414107	20	57427830	GNAS-AS1:TSS-DMR		0.461087		0.0673134	0.101975	0.0712986	0.0832208	0.0811221	0.0536006	0.0532733	0.0672235	0.243035	0.183533	0.206476	0.0621613	0.066439	0.132084	0.190014	0.175683	0.153908	0.174675	0.183705	0.167385	0.153882	0.172372	0.299477	0.418653
cg00943909	20	57427942	GNAS-AS1:TSS-DMR		0.424729		0.00367406	0.0128655	0.00900976	0.0139454	0.00386524	0.00493175	0.00761701	0.0171181	0.290993	0.152222	0.211541	0.0127158	0.000761054	0.110805	0.155101	0.142019	0.0915859	0.0620904	0.103469	0.100065	0.0730516	0.0715302	0.334628	0.35253
cg19640589	20	57427973	GNAS-AS1:TSS-DMR		0.468398		0.0200607	0.0120085	0.0215492	0.0255758	0.0212106	0.00313631	0.0179747	0.00744228	0.243716	0.116246	0.187558	0.0281662	0.0215043	0.111181	0.127369	0.153603	0.133843	0.0842095	0.121112	0.127038	0.0996288	0.112036	0.330326	0.42053
cg24346429	20	57428032	GNAS-AS1:TSS-DMR		0.449541		0.417985	0.318364	0.400429	0.389228	0.309163	0.370349	0.3715	0.36115	0.42634	0.42142	0.399766	0.423631	0.438126	0.366828	0.367497	0.389999	0.366103	0.408902	0.40912	0.451683	0.49468	0.353711	0.341331	0.414757
cg24058407	20	57428282	INTER_REGION		0.72584		0.740599	0.716762	0.696367	0.604219	0.662609	0.693974	0.599072	0.677371	0.673563	0.713705	0.681561	0.689344	0.744979	0.66856	0.68774	0.651265	0.744609	0.752448	0.74787	0.709748	0.671803	0.707586	0.721251	0.729828
cg21809160	20	57428309	INTER_REGION		0.876129		0.882978	0.851594	0.879054	0.872715	0.856964	0.866343	0.842838	0.878878	0.857255	0.889908	0.885417	0.862167	0.88897	0.858646	0.842705	0.891361	0.867241	0.88032	0.884856	0.869538	0.873028	0.877429	0.840102	0.876671
cg09583957	20	57428315	INTER_REGION		0.78684		0.79078	0.776673	0.695919	0.722012	0.72023	0.718966	0.684561	0.74242	0.815085	0.755431	0.787983	0.830918	0.859017	0.736997	0.750143	0.786668	0.818514	0.779938	0.764872	0.767681	0.765363	0.770239	0.799155	0.723395
cg16737409	20	57428366	INTER_REGION		0.750582		0.768002	0.72204	0.715722	0.6879	0.663656	0.684839	0.651834	0.729011	0.725854	0.719856	0.732748	0.740075	0.741042	0.569611	0.753446	0.768778	0.761554	0.725506	0.730055	0.716313	0.728018	0.772808	0.733733	0.706265
cg25367568	20	57428437	INTER_REGION		0.708497		0.658334	0.624713	0.526424	0.5895	0.678048	0.689349	0.66357	0.671172	0.631306	0.656017	0.658278	0.663729	0.675214	0.622947	0.644136	0.632402	0.719344	0.686228	0.650327	0.683627	0.720433	0.748669	0.717299	0.710242
cg25438683	20	57428473	INTER_REGION		0.988311		0.988829	0.990746	0.986076	0.993262	0.995689	0.985816	0.988724	0.992041	0.985943	0.988928	0.987175	0.989944	0.987272	0.992068	0.984064	0.985871	0.990247	0.984071	0.987313	0.988248	0.990207	0.989142	0.99056	0.990544
cg21988465	20	57429277	GNAS-XL:Ex1-DMR		0.545595		0.35881	0.020548	0.0165304	0.0251705	0.060732	0.00229022	0.00641962	0.0107266	0.242013	0.327581	0.374532	0.0161958	0.00425734	0.304752	0.293159	0.458811	0.482649	0.467423	0.49545	0.565723	0.59222	0.552193	0.453623	0.429677
cg07284407	20	57429858	GNAS-XL:Ex1-DMR		0.505335		0.342002	0.116231	0.126052	0.101551	0.0643047	0.0881126	0.0993238	0.10016	0.263509	0.353815	0.363156	0.113123	0.0873666	0.369107	0.317237	0.428318	0.438197	0.473163	0.495741	0.508191	0.506615	0.516944	0.376008	0.445321
cg21625881	20	57430313	GNAS-XL:Ex1-DMR		0.534461		0.4487	0.0852914	0.114525	0.103519	0.133211	0.104411	0.0884723	0.101491	0.324229	0.43618	0.422588	0.115105	0.104214	0.363806	0.418102	0.493063	0.485759	0.529369	0.529646	0.5128	0.547013	0.524576	0.41721	0.493981
cg14203179	20	57430663	GNAS-XL:Ex1-DMR		0.492876		0.321454	0.0327592	0.0304682	0.0262682	0.0677605	0.0263506	0.0335007	0.0230377	0.2068	0.347925	0.358398	0.0806581	0.0311554	0.296405	0.3392	0.428596	0.453765	0.476538	0.4826	0.478537	0.504021	0.505317	0.43291	0.404093
cg09437522	20	57431202	GNAS-XL:Ex1-DMR		0.431063		0.288199	0.0444487	0.0755873	0.142467	0.0528794	0.0437491	0.0555801	0.0627199	0.227453	0.262966	0.264214	0.0510176	0.0585145	0.240172	0.28118	0.366464	0.378354	0.41498	0.410462	0.425482	0.433846	0.446456	0.328881	0.347729
cg10468484	20	57431303	GNAS-XL:Ex1-DMR		0.470976		0.291211	0.0342304	0.0330702	0.0378564	0.0346823	0.0242649	0.0288241	0.0351284	0.182621	0.232117	0.276909	0.0336798	0.0339216	0.241991	0.297563	0.40132	0.488804	0.468114	0.45706	0.482745	0.490779	0.509433	0.39051	0.358063
cg22741626	20	57463265	GNAS A/B:TSS-DMR		0.632925		0.493833	0.513178	0.520724	0.514514	0.498224	0.488563	0.483354	0.478508	0.569978	0.508972	0.484355	0.464814	0.460336	0.463469	0.494665	0.501253	0.567105	0.542313	0.546795	0.565824	0.533096	0.568459	0.581225	0.554823
cg18997188	20	57463270	GNAS A/B:TSS-DMR		0.597937		0.383929	0.356136	0.42159	0.428516	0.422183	0.374543	0.395883	0.388287	0.470865	0.422693	0.405398	0.378956	0.377485	0.350789	0.392771	0.414378	0.412537	0.429187	0.436425	0.464568	0.408974	0.443606	0.504967	0.506273
cg20213508	20	57463325	GNAS A/B:TSS-DMR		0.648403		0.513816	0.456859	0.532034	0.543884	0.495584	0.497616	0.46535	0.468674	0.56799	0.544129	0.526527	0.512984	0.459855	0.462918	0.46572	0.513634	0.540438	0.571888	0.563081	0.593056	0.527928	0.585184	0.59369	0.637601
cg26791489	20	57463330	GNAS A/B:TSS-DMR		0.592893		0.416066	0.336998	0.4769	0.465866	0.402684	0.478485	0.398015	0.418617	0.466308	0.454155	0.484806	0.456644	0.370175	0.392849	0.408967	0.426785	0.464933	0.481831	0.540071	0.566617	0.484289	0.499725	0.532723	0.532246
cg04779428	20	57463355	GNAS A/B:TSS-DMR		0.601517		0.464714	0.387857	0.54603	0.481016	0.413145	0.48333	0.434184	0.44265	0.532889	0.466684	0.511942	0.46431	0.470696	0.424214	0.427938	0.44225	0.44007	0.535474	0.576399	0.584787	0.512535	0.527573	0.528294	0.551062
cg04019914	20	57463357	GNAS A/B:TSS-DMR		0.636561		0.485779	0.424945	0.532993	0.497502	0.431869	0.469432	0.452749	0.473374	0.594915	0.509781	0.494476	0.44564	0.435277	0.451061	0.450665	0.505191	0.506522	0.534234	0.578144	0.510892	0.505418	0.547022	0.588257	0.581602
cg11357538	20	57463397	GNAS A/B:TSS-DMR		0.486342		0.0970161	0.0702433	0.118538	0.120296	0.107259	0.0988074	0.104212	0.100627	0.301812	0.242012	0.209066	0.15551	0.16362	0.174005	0.177474	0.157141	0.117294	0.131372	0.134205	0.140335	0.0984811	0.136512	0.353233	0.414607
cg20008140	20	57463455	GNAS A/B:TSS-DMR		0.485046		0.213011	0.108398	0.171685	0.175462	0.133952	0.162253	0.157966	0.217248	0.243885	0.312325	0.275266	0.215735	0.194511	0.197165	0.208997	0.193638	0.211886	0.26032	0.231421	0.316488	0.246758	0.251884	0.335107	0.373171
cg11480267	20	57463503	GNAS A/B:TSS-DMR		0.470881		0.0638822	0.0925973	0.0627741	0.0543386	0.075253	0.0647264	0.0671778	0.0697569	0.286228	0.267275	0.211241	0.103856	0.133144	0.131204	0.206656	0.179956	0.0908805	0.062284	0.0627645	0.0826751	0.0702555	0.0749199	0.363174	0.404456
cg10011623	20	57463527	GNAS A/B:TSS-DMR		0.427621		0.0905116	0.0634358	0.0907505	0.0801421	0.0761683	0.0598735	0.0742782	0.0761943	0.219794	0.196115	0.149907	0.127912	0.125445	0.139357	0.124007	0.148699	0.090302	0.0797839	0.0988017	0.110148	0.102875	0.105801	0.287243	0.283135
cg01748573	20	57463530	GNAS A/B:TSS-DMR		0.481345		0.117355	0.113804	0.0892663	0.102097	0.098868	0.094419	0.0996852	0.0973634	0.266685	0.209301	0.170346	0.140729	0.13647	0.175799	0.166997	0.142525	0.137957	0.128541	0.125672	0.144262	0.121792	0.133274	0.33675	0.363615
cg17334845	20	57463572	GNAS A/B:TSS-DMR		0.453947		0.0314915	0.0265328	0.0406506	0.0386009	0.0300463	0.0280391	0.0201448	0.0314725	0.234076	0.236829	0.189588	0.0691623	0.133143	0.0964689	0.144215	0.108276	0.0380821	0.025556	0.0368593	0.0321916	0.0244905	0.0427287	0.330987	0.372417
cg26767990	20	57463615	GNAS A/B:TSS-DMR		0.440398		0.140064	0.102708	0.147922	0.141421	0.150401	0.135579	0.133184	0.130214	0.270521	0.267883	0.226276	0.16094	0.192239	0.170727	0.194744	0.185356	0.142577	0.126146	0.132454	0.145072	0.115456	0.13075	0.346824	0.363679
cg17652507	20	57463653	GNAS A/B:TSS-DMR		0.425755		0.0118295	0.0197703	0.00589676	0.00938425	0	0	0.00287998	0.00181853	0.175171	0.110634	0.100287	0.0257461	0.0439366	0.0555521	0.040078	0.0284436	0.00584208	0	0.00594829	0.00195218	0.000102897	0.00268804	0.326491	0.27016
cg23496597	20	57463725	GNAS A/B:TSS-DMR		0.503314		0.0707574	0.0808364	0.0664969	0.0879601	0.0925028	0.0844344	0.0665342	0.0709235	0.306887	0.238063	0.207416	0.112586	0.177177	0.13576	0.136717	0.149623	0.0786285	0.0568201	0.076584	0.071795	0.100839	0.0798896	0.434921	0.426162
cg25308079	20	57463763	GNAS A/B:TSS-DMR		0.539144		0.149167	0.114735	0.102206	0.112843	0.128751	0.118097	0.115729	0.0968423	0.436341	0.412478	0.403747	0.200324	0.339503	0.28557	0.275734	0.293867	0.137329	0.102296	0.126859	0.106967	0.100051	0.0981547	0.474667	0.487652
cg03014008	20	57463767	GNAS A/B:TSS-DMR		0.440395		0.0143591	0.0129801	0.0157938	0.0139679	0.00287408	0.00629795	0.00167094	0.0135429	0.241785	0.165809	0.13679	0.0480069	0.0843584	0.0777925	0.0607577	0.0772356	0.0103769	0.015998	0.00963432	0.0118774	0.016671	0.000611978	0.367922	0.364733
cg09772382	20	57463775	GNAS A/B:TSS-DMR		0.590931		0.0697959	0.0156018	0.0212479	0.0273245	0.0395135	0.0302683	0.0706321	0.0428057	0.4631	0.445822	0.408289	0.196718	0.348807	0.299636	0.335059	0.303656	0.0931146	0.0163694	0.0792307	0.0287902	0.028705	0.0270919	0.509637	0.544722
cg15222215	20	57463783	GNAS A/B:TSS-DMR		0.499643		0.0532891	0.0437589	0.0518237	0.0516443	0.0566359	0.0512322	0.0522245	0.0479236	0.332081	0.251398	0.243747	0.112638	0.154518	0.127332	0.126417	0.110584	0.0427344	0.0457193	0.0470401	0.0621087	0.0533889	0.0668846	0.428953	0.415737
cg14263118	20	57463787	GNAS A/B:TSS-DMR		0.54756		0.122431	0.107382	0.103669	0.108763	0.106458	0.106146	0.111434	0.095464	0.369325	0.321908	0.301703	0.158368	0.220069	0.213194	0.223865	0.221534	0.0908726	0.0945637	0.0975818	0.11677	0.109614	0.0878387	0.456332	0.463418
cg11244758	20	57463900	GNAS A/B:TSS-DMR		0.493718		0.0437955	0.0149375	0.00804923	0.00517495	0.00686489	0.00739731	0.0110587	0.0156629	0.381652	0.341799	0.335765	0.0923231	0.237272	0.170987	0.165997	0.184218	0.0174201	0.010615	0.00678554	0.0117484	0.0142153	0.00942192	0.430404	0.448068
cg18160880	20	57463903	GNAS A/B:TSS-DMR		0.638558		0.0335366	0.0112802	0.00367384	0	0.00943127	0	0	0.000164683	0.48835	0.421677	0.432879	0.0935094	0.288355	0.217161	0.242358	0.252233	0.0017043	0.00880861	0.00519666	0.00412255	0	0.0043593	0.561486	0.57453
cg05926269	20	57463906	GNAS A/B:TSS-DMR		0.658869		0.0274883	0.0114946	0.0239175	0.00225767	0	0.00594833	0.00313342	0.00728969	0.464742	0.425808	0.398383	0.0899455	0.252507	0.174716	0.198208	0.19317	0	0.00253401	0	0.0066318	0.0107324	0	0.545432	0.584634
cg03821543	20	57463925	GNAS A/B:TSS-DMR		0.494314		0.0246945	0.0306677	0.0233761	0.0203664	0.0292779	0.0181695	0.0189365	0.0254304	0.310387	0.228461	0.23983	0.0554084	0.147401	0.094601	0.112816	0.11041	0.0376526	0.0182798	0.0308115	0.0245093	0.0232248	0.0121114	0.412325	0.412337
cg00267746	20	57463984	GNAS A/B:TSS-DMR		0.418339		0.0131104	0.00554489	0.01315	0.0111816	0.0160992	0.00867526	0.00699096	0.00867247	0.242001	0.200037	0.16121	0.0252556	0.131609	0.142086	0.0739825	0.0855181	0.02723	0.019511	0.0127665	0.0142099	0.00941332	0.010793	0.290357	0.321449
cg03837903	20	57464000	GNAS A/B:TSS-DMR		0.486608		0.0491465	0.0708392	0.0523014	0.0581102	0.0628112	0.077493	0.0703857	0.0592645	0.285617	0.297568	0.250205	0.0775635	0.185663	0.161608	0.176293	0.153346	0.0795807	0.0531365	0.0596551	0.0585278	0.0362444	0.0556712	0.363693	0.383815
cg23159236	20	57464002	GNAS A/B:TSS-DMR		0.347166		0.0167987	0.0122066	0.0174506	0.0177473	0.01017	0.0103724	0.0127136	0.0154962	0.173431	0.164296	0.152115	0.0213934	0.14502	0.076962	0.0298222	0.0558228	0.0165454	0.0151976	0.019097	0.00844908	0.00405262	0.0182683	0.245287	0.299641
cg20126878	20	57464571	GNAS A/B:TSS-DMR		0.482803		0.0767861	0.0848654	0.0642087	0.0845216	0.0941119	0.0693721	0.0745621	0.0783717	0.313083	0.266347	0.252404	0.124984	0.172141	0.153791	0.171239	0.151445	0.0774403	0.0668327	0.0768151	0.0705433	0.0622455	0.0715662	0.36061	0.408666
cg27027803	20	57464742	GNAS A/B:TSS-DMR		0.549904		0.0514477	0.0422903	0.0378435	0.0466048	0.0466118	0.0446439	0.0316922	0.0377024	0.333362	0.259064	0.210714	0.0761256	0.16021	0.205621	0.153293	0.142363	0.0479975	0.0333917	0.0607926	0.0284449	0.0446881	0.0419295	0.409295	0.440038
cg08997444	20	57464970	GNAS A/B:TSS-DMR		0.589398		0.105938	0.0898876	0.0971771	0.0800606	0.0889801	0.0840456	0.0891584	0.084993	0.414291	0.371351	0.299899	0.166304	0.18202	0.308708	0.240457	0.208676	0.106494	0.0881462	0.12778	0.0838863	0.0689238	0.0826169	0.442038	0.504111
cg22639787	20	57464973	GNAS A/B:TSS-DMR		0.673642		0.138755	0.0968529	0.137699	0.0959099	0.0933742	0.100048	0.148113	0.131195	0.481303	0.422577	0.327516	0.189036	0.222217	0.392757	0.247522	0.213041	0.106916	0.12989	0.0924353	0.123992	0.150728	0.131644	0.557568	0.572302
cg05960039	20	57465123	GNAS A/B:TSS-DMR		0.335552		0.0364457	0.0216834	0.0276762	0.0250909	0.0137847	0.0284206	0.0422522	0.0232405	0.213273	0.188869	0.170589	0.06159	0.0568161	0.0899017	0.11518	0.102167	0.0266513	0.0363617	0.0279244	0.0369227	0.0337679	0.0246864	0.276762	0.24031
cg09604333	20	57465125	GNAS A/B:TSS-DMR		0.45669		0.0416955	0.0276691	0.0231849	0.0235997	0.0356081	0.0181253	0.0380748	0.0228157	0.316662	0.305858	0.269	0.128791	0.0928651	0.178455	0.185214	0.180383	0.0353828	0.0219346	0.03668	0.0238971	0.0278054	0.0294098	0.407557	0.393008
cg06047881	20	57465132	GNAS A/B:TSS-DMR		0.417935		0.0356733	0.0470114	0.0439327	0.0474781	0.0447842	0.0550344	0.040738	0.06017	0.273399	0.200856	0.16087	0.0879931	0.163656	0.113595	0.0986846	0.114151	0.0587872	0.0453262	0.0587041	0.0392207	0.0404117	0.039159	0.27237	0.307279
cg20018057	20	57465139	GNAS A/B:TSS-DMR		0.446874		0.0391999	0.0412465	0.0221528	0.0221147	0.0248261	0.0227965	0.0297128	0.0276296	0.284205	0.218111	0.177496	0.0907516	0.158641	0.108389	0.119388	0.135866	0.0477877	0.0179983	0.03082	0.0215663	0.0312975	0.0207881	0.294469	0.337748
cg10748817	20	57465175	GNAS A/B:TSS-DMR		0.487764		0.0934244	0.125732	0.127143	0.131884	0.099984	0.0811331	0.0948227	0.102783	0.287656	0.24906	0.202079	0.129989	0.114737	0.196351	0.153156	0.12006	0.117289	0.124761	0.0932441	0.0972667	0.12695	0.11311	0.365722	0.373488
cg00606841	21	40757691	WRB:alt-TSS-DMR		0.547853		0.593054	0.482413	0.542149	0.601309	0.462044	0.488614	0.466091	0.518377	0.553069	0.609348	0.530146	0.363109	0.528025	0.534975	0.511175	0.62558	0.537457	0.533445	0.537659	0.518844	0.518593	0.515181	0.427476	0.571219
cg22858667	21	40757750	WRB:alt-TSS-DMR		0.580178		0.613595	0.446246	0.542388	0.582845	0.568391	0.562673	0.572764	0.556645	0.62974	0.609749	0.610034	0.304257	0.580391	0.602236	0.530451	0.575208	0.545177	0.54739	0.569309	0.567545	0.568084	0.566323	0.498591	0.538437
cg26710963	21	40757899	WRB:alt-TSS-DMR		0.519743		0.532173	0.385393	0.498381	0.53154	0.441959	0.493078	0.474922	0.488552	0.574357	0.559082	0.512138	0.270659	0.497813	0.560289	0.499018	0.559616	0.517441	0.521074	0.504093	0.487715	0.491967	0.503001	0.416732	0.496284
cg06781532	22	42077939	NHP2L1:alt-TSS-DMR		0.568562		0.59556	0.444097	0.576436	0.608326	0.553822	0.584621	0.562693	0.546744	0.528543	0.571025	0.55026	0.614092	0.627005	0.396404	0.61637	0.514362	0.496438	0.593564	0.608466	0.556912	0.580495	0.623205	0.454328	0.50715
cg18152773	22	42078217	NHP2L1:alt-TSS-DMR		0.452383		0.459659	0.0636661	0.443405	0.439526	0.415278	0.400235	0.424553	0.46203	0.441557	0.474028	0.429117	0.472728	0.429849	0.412658	0.463979	0.406459	0.416928	0.424991	0.447538	0.458009	0.475328	0.459876	0.369183	0.45149
cg05871614	22	42078330	NHP2L1:alt-TSS-DMR		0.489906		0.48605	0.0653808	0.471481	0.469772	0.468373	0.415445	0.479291	0.50676	0.540181	0.538824	0.466193	0.494658	0.473185	0.535904	0.502745	0.440733	0.45631	0.474137	0.485961	0.477603	0.50857	0.50092	0.411201	0.4957
cg22083753	22	42078365	NHP2L1:alt-TSS-DMR		0.450923		0.443845	0.0490776	0.427354	0.420551	0.433105	0.385317	0.442138	0.44758	0.44771	0.478803	0.434967	0.443209	0.467729	0.417952	0.442067	0.389062	0.430486	0.420104	0.442189	0.451172	0.453257	0.46162	0.375808	0.443434
cg08686092	22	42078567	NHP2L1:alt-TSS-DMR		0.439964		0.439149	0.0314024	0.428281	0.421121	0.421032	0.371737	0.413028	0.45509	0.493937	0.486323	0.425796	0.47509	0.457514	0.463182	0.461625	0.344754	0.376231	0.368431	0.425818	0.43038	0.438597	0.443715	0.367623	0.436459
cg11677105	22	42078707	NHP2L1:alt-TSS-DMR		0.385838		0.339129	0.0187147	0.368993	0.540722	0.320212	0.307356	0.336224	0.377826	0.608839	0.490621	0.458319	0.378767	0.345763	0.470458	0.396847	0.26924	0.342641	0.289486	0.314577	0.350425	0.35656	0.364081	0.241826	0.332466
cg11536612	22	42078723	NHP2L1:alt-TSS-DMR		0.43151		0.43718	0.281012	0.395707	0.455716	0.399684	0.401047	0.416698	0.427851	0.517876	0.479824	0.45931	0.40776	0.450768	0.398147	0.401449	0.368862	0.381783	0.390568	0.406859	0.419954	0.49674	0.463409	0.353945	0.383376
The raw methylation values for all CpG probes located within the 58 investiged imprinted DMRs were extracted from data obtained from the genome-wide methylation analysis. Nucleotide positions accord to NCBI build 37/hg19. Chr: chromosome; DMR: differentially methylated region; X controls: mean determined from the 20 controls. A graded green-black-red color scale is applied with light green repres…

## Sheet: Sup Table 6
Table S6. Methylation values of FANCC and SVOPL in PHP patients using Sequenom EpiTYPER.
				WDR27		SVOPL		FANCC
Patient	Initial diagnosis PHP	Gender	STX16 del	Mean (%)	SD (%)	Mean (%)	SD (%)	Mean (%)	SD (%)
5	Full PHPIB - broad	M	no	26.87	34.03	13.92	18.07	22.73	21.94
8	Full PHPIB - broad	F	no	65.57	20.15	26.26	10.89	30.8	9.888
13	Partial PHPIA - broad	F	no	53.22	15.78	5.111	5.91	8.479	14.76
18	PHPIB - A/B only	F	yes	42.22	20.23	27.43	4.271	22.52	7.083
20	PHPIB - A/B only	F	yes	65.44	24.69	40.21	11.71	47.25	13.62
22	PHPIB - A/B only	M	yes	81.96	30.88	32.83	12.01	38.64	15.29
25	Full PHPIB - broad	M	no	58.87	19.75	30.89	14.52	23.75	10.13
26	Full PHPIB - broad	M	no	47.46	9.441	31.89	7.486	24.21	8.843
27	Partial PHPIB - broad	M	no	47.26	23	39.84	9.546	38.67	13.34
28	Partial PHPIB - broad	F	no	51.41	15.24	37.44	10.51	39.75	9.898
29	Partial PHPIB - broad	F	no	44.04	12.37	27.44	3.184	36.15	4.449
30	Full PHPIB - broad	F	no	48.11	15.17	39.76	7.601	65.52	5.816
31	Partial PHPIB - broad	F	no	41.56	21.11	33.87	15.59	33.7	10.27
32	Partial PHPIB - broad	F	no	47.42	10.16	43.42	4.382	39.62	3.686
33	Full PHPIB - broad	M	no	47.61	13.91	34.42	4.867	36.08	12.28
34	Full PHPIB - broad	F	no	86.19	13.18	7.111	9.868	44.81	19.14
35	Full PHPIB - broad	F	no	90.04	18.03	6.711	1.963	28.19	8.411
36	Partial PHPIB - broad	M	no	51.81	11.52	26.58	3.751	26.04	11.59
37	Full PHPIB - broad	F	no	86.07	24.8	35.69	11.03	37.01	16.64
38	Partial PHPIB - broad	F	no	54.26	12.22	39.51	6.029	45.96	10.23
39	Partial PHPIB - broad	F	no	31.96	10.09	29.8	10.93	39.03	10.44
40	Full PHPIB - broad	M	no	57.7	13.09	38.47	5.537	36.52	10.19
41	Full PHPIB - broad	M	no	54.96	10.63	43.62	7.432	38.38	13.44
42	PHPIB - A/B only	M	yes	33.14	22.1	44.63	11.71	21.67	30.65
43	PHPIB - A/B only	M	yes	87.96	29.91	15.07	9.515	27.44	9.785
44	PHPIB - A/B only	M	no	52.11	13.68	18.78	3.5	33.3	10.29
X controls		6M/6F		60.94	14.35	35.88	8.368	36.1	10.78
Patients that were investigated with the 450K BeadChip are indicated in bold. The initial diagnosis of PHP subgroup is based on the methylation values of GNAS studies that were performed previously by 5 different European centers as described in figure 1. DNA samples from PHP patients were considered epimutated if the methylation value for an imprinted DMR was outside two standard deviations dete…

## Sheet: Sup Table 7
Table S7. Primers used for the validation studies with Sequenom EpiTYPER.
Gene	Primers	Amplicon	No of CpGs	Coverage	Investigated region
FANCC_F	5'-aggaagagagTTAGGAAAAGTGTTTATAGGGAGGTG-3'	383	17	17	chr9:98075233-98075616
FANCC_R	5'-cagtaatacgactcactatagggagaaggctCAACACTAATTCCCAAACACACAC-3'
SVOPL_F	5'-aggaagagagTAAAGGGTTAGGGGTTTGTTTAGTG-3'	404	26	26	chr7:138348848-138349252
SVOPL_R	5'-cagtaatacgactcactatagggagaaggctCTAAAACTCCAACTCTCCCTCTACC-3'
WDR27_F	5’- aggaagagagGGAGGGGATTTTTAGGTAATTTTTA-3’	437	20	18	chr6:170055047-170055484
WDR27_R	5'-cagtaatacgactcactatagggagaaggctCAACACCCTACTATACCCTAAAACC-3’
GNAS-AS2_F	5'-aggaagagagGTTGGGGGTTATGATTTAGAGTTTT-3'	453	29	27	chr20:57427572-57428023
GNAS-AS2_R	5'-cagtaatacgactcactatagggagaaggctTCTCTTTCTTTTTACTCCAAACCAA-3'
Primers used for the validation studies with Sequenom EpiTYPER. Nucleotide positions accord to NCBI build 37/hg19. Chr: chromosome; No of CpGs: number of CpG sites in the amplicon; coverage: number of CpG sites that are analysed with Sequenom EpiTYPER.
